# Supplementary material for: Identification and Phylogenetic Analysis of the R2R3-MYB Subfamily in Brassica napus
Source: Plants (Basel). 2023 Feb 16;12(4):886. doi: 10.3390/plants12040886 (PMC9962269; doi:10.3390/plants12040886)
Supplement: Supplementary file 1 [file plants-12-00886-s001.zip]

Archive with 11 entries (10 files):
- plants-2182704-supplementary/
- plants-2182704-supplementary/Figure S1.pptx
- plants-2182704-supplementary/Figure S2.pdf
- plants-2182704-supplementary/Figure S3.pdf
- plants-2182704-supplementary/Table S1.xlsx
- plants-2182704-supplementary/Table S2.xlsx
- plants-2182704-supplementary/Table S3.xlsx
- plants-2182704-supplementary/Table S4.xlsx
- plants-2182704-supplementary/Table S5.xlsx
- plants-2182704-supplementary/Table S6.xlsx
- plants-2182704-supplementary/Table S7.xlsx
