# Supplementary material for: Identification and Phylogenetic Analysis of the R2R3-MYB Subfamily in Brassica napus
Source: Plants (Basel). 2023 Feb 16;12(4):886. doi: 10.3390/plants12040886 (PMC9962269; doi:10.3390/plants12040886)
Supplement: Supplementary file 1 [file plants-12-00886-s001.zip › plants-2182704-supplementary/Table S1.xlsx]

## Sheet: Sheet1
Table S1.The position of genes in chromosomes
Gene	chromosomes	Start position	Last position
BnaMYB1	scaffoldA01	32256891	32.2582
BnaMYB2	scaffoldA01	32786604	32787938
BnaMYB3	scaffoldA02	2546354	2548355
BnaMYB4	scaffoldA02	33155658	33156863
BnaMYB5	scaffoldA03	2408564	2410538
BnaMYB6	scaffoldA03	6915762	6916844
BnaMYB7	scaffoldA03	16483091	16484321
BnaMYB8	scaffoldA03	27023236	27024166
BnaMYB9	scaffoldA05	39809095	39810464
BnaMYB10	scaffoldA05	40421096	40422152
BnaMYB11	scaffoldA05	41865529	41866766
BnaMYB12	scaffoldA06	3572905	3574580
BnaMYB13	scaffoldA06	10091574	10092862
BnaMYB14	scaffoldA06	42258187	42259525
BnaMYB15	scaffoldA09	1330928	1332132
BnaMYB16	scaffoldA09	3683531	3684746
BnaMYB17	scaffoldA09	8220775	8222850
BnaMYB18	scaffoldA09	8944567	8946278
BnaMYB19	scaffoldA10	23076072	23078201
BnaMYB20	scaffoldC01	14174638	14175619
BnaMYB21	scaffoldC01	50997955	50999227
BnaMYB22	scaffoldC01	52367618	52368963
BnaMYB23	scaffoldC02	3261244	3263562
BnaMYB24	scaffoldC02	61058311	61059530
BnaMYB25	scaffoldC03	3046411	3048356
BnaMYB26	scaffoldC03	25163139	25164386
BnaMYB27	scaffoldC05	4097294	4098491
BnaMYB28	scaffoldC05	51456439	51457659
BnaMYB29	scaffoldC05	52295048	52296128
BnaMYB30	scaffoldC05	54454866	54456100
BnaMYB31	scaffoldC07	48234276	48235576
BnaMYB32	scaffoldC07	56085074	56086043
BnaMYB34	scaffoldC09	3138803	3140038
BnaMYB34	scaffoldC09	3138803	3140038
BnaMYB35	scaffoldC09	62845844	62847979
