# Supplementary material for: Identification and Phylogenetic Analysis of the R2R3-MYB Subfamily in Brassica napus
Source: Plants (Basel). 2023 Feb 16;12(4):886. doi: 10.3390/plants12040886 (PMC9962269; doi:10.3390/plants12040886)
Supplement: Supplementary file 1 [file plants-12-00886-s001.zip › plants-2182704-supplementary/Table S2.xlsx]

## Sheet: Sheet1
Table S2. Protein sequence of MYB genes in each species
Species	Gene	Protein ID	Protein sequence
Arabidopsis thaliana	AtMYB86	AT5G26660	MGRHSCCFKQKLRKGLWSPEEDEKLLNYITRHGHGCWSSVPKLAGLQRCGKSCRLRWINY LRPDLKRGAFSQDEESLIIELHAALGNRWSQIATRLPGRTDNEIKNFWNSCLKKKLRRKG IDPTTHKPLITNELQSLNVIDQKLTSSEVVKSTGSINNLHDQSMVVSSQQGPWWFPANTT TTNQNSAFCFSSSNTTTVSDQIVSLISSMSTSSSPTPMTSNFSPAPNNWEQLNYCNTVPS QSNSIYSAFFGNQYTEASQTMNNNNPLVDQHHHHQDMKSWASEILHYTEHNQSSETVIEA EVKPDIANYYWRSASSSSSPNQEAATLLHDANVEVYGKNLQKLNNMVFDQSL
Arabidopsis thaliana	AtMYB55	AT4G01680	MGRHSCCYKQKLRKGLWSPEEDEKLLRYITKYGHGCWSSVPKQAGLQRCGKSCRLRWINY LRPDLKRGAFSQDEENLIIELHAVLGNRWSQIAAQLPGRTDNEIKNLWNSCLKKKLRLRG IDPVTHKLLTEIETGTDDKTKPVEKSQQTYLVETDGSSSTTTCSTNQNNNTDHLYTGNFG FQRLSLENGSRIAAGSDLGIWIPQTGRNHHHHVDETIPSAVVLPGSMFSSGLTGYRSSNL GLIELENSFSTGPMMTEHQQIQESNYNNSTFFGNGNLNWGLTMEENQNPFTISNHSNSSL YSDIKSETNFFGTEATNVGMWPCNQLQPQQHAYGHI
Arabidopsis thaliana	AtMYB61	AT1G09540	MGRHSCCYKQKLRKGLWSPEEDEKLLTHITNHGHGCWSSVPKLAGLQRCGKSCRLRWINY LRPDLKRGAFSPEEENLIVELHAVLGNRWSQIASRLPGRTDNEIKNLWNSSIKKKLKQRG IDPNTHKPISEVESFSDKDKPTTSNNKRSGNDHKSPSSSSATNQDFFLERPSDLSDYFGF QKLNFNSNLGLSVTTDSSLCSMIPPQFSPGNMVGSVLQTPVCVKPSISLPPDNNSSSPIS GGDHVKLAAPNWEFQTNNNNTSNFFDNGGFSWSIPNSSTSSSQVKPNHNFEEIKWSEYLN TPFFIGSTVQSQTSQPIYIKSETDYLANVSNMTDPWSQNENLGTTETSDVFSKDLQRMAV SFGQSL
Arabidopsis thaliana	AtMYB50	AT1G57560	MKRHSCCYKQKLRKGLWSPEEDEKLLNYITKHGHGCWSSVPKLAGLERCGKSCRLRWINY LRPDLKRGAFSSEEQNLIVELHAVLGNRWSQIAARLPGRTDNEIKNLWNSCIKKKLMKKG IDPITHKPLSEVGKETNRSDNNNSTSFSSETNQDLFVKKTSDFAEYSAFQKEESNSVSLR NSLSSMIPTQFNIDDGSVSNAGFDTQVCVKPSIILLPPPNNTSSTVSGQDHVNVSEPNWE SNSGTTSHLNNPGMEEMKWSEEYLNESLFSTQVYVKSETDFNSNIAFPWSQSQACDVFPK DLQRMAFSFGGQTL
Arabidopsis thaliana	AtMYB26	AT3G13890	MGHHSCCNKQKVKRGLWSPEEDEKLINYINSYGHGCWSSVPKHAGTYTHIHGFCLQRCGK SCRLRWINYLRPDLKRGSFSPQEAALIIELHSILGNRWAQIAKHLPGRTDNEVKNFWNSS IKKKLMSHHHHGHHHHHLSSMASLLTNLPYHNGFNPTTVDDESSRFMSNIITNTNPNFIT PSHLSLPSPHVMTPLMFPTSREGDFKFLTTNNPNQSHHHDNNHYNNLDILSPTPTINNHH QPSLSSCPHDNNLQWPALPDFPASTISGFQETLQDYDDANKLNVFVTPFNDNAKKLLCGE VLEGKVLSSSSPISQDHGLFLPTTYNFQMTSTSDHQHHHRVDSYINHMIIPSSSSSSPIS CGQYVIT
Arabidopsis thaliana	AtMYB67	AT3G12720	MREKWEMKRDEMGHRCCGKHKVKRGLWSPEEDEKLLRYITTHGHPSWSSVPKLAGLQRCG KSCRLRWINYLRPDLRRGSFNEEEEQIIIDVHRILGNKWAQIAKHLPGRTDNEVKNFWNS CIKKKLLSQGLDPSTHNLMPSHKRSSSSNNNNIPKPNKTTSIMKNPTDLDQSTTAFSITN INPPTSTKPNKLKSPNQTTIPSQTVIPINDNMSSTQTMIPINDPMSSLLDDENMIPHWSD VDGMAIHEAPMLPSDKAVVGVDDDDLNMDILFNTPSSSAFDPDFASIFSSAMSIDFNPMD DLGSWTF
Arabidopsis thaliana	AtMYB103	AT1G63910	MGHHSCCNQQKVKRGLWSPEEDEKLIRYITTHGYGCWSEVPEKAGLQRCGKSCRLRWINY LRPDIRRGRFSPEEEKLIISLHGVVGNRWAHIASHLPGRTDNEIKNYWNSWIKKKIRKPH HHYSRHQPSVTTVTLNADTTSIATTIEASTTTTSTIDNLHFDGFTDSPNQLNFTNDQETN IKIQETFFSHKPPLFMVDTTLPILEGMFSENIITNNNKNNDHDDTQRGGRENVCEQAFLT TNTEEWDMNLRQQEPFQVPTLASHVFNNSSNSNIDTVISYNLPALIEGNVDNIVHNENSN VQDGEMASTFECLKRQELSYDQWDDSQQCSNFFFWDNLNINVEGSSLVGNQDPSMNLGSS ALSSSFPSSF
Arabidopsis thaliana	AtMYB83	AT3G08500	MMMRKPDITTIRDKGKPNHACGGNNNKPKLRKGLWSPDEDEKLIRYMLTNGQGCWSDIAR NAGLLRCGKSCRLRWINYLRPDLKRGSFSPQEEDLIFHLHSILGNRWSQIATRLPGRTDN EIKNFWNSTLKKRLKNNSNNNTSSGSSPNNSNSNSLDPRDQHVDMGGNSTSLMDDYHHDE NMMTVGNTMRMDSSSPFNVGPMVNSVGLNQLYDPLMISVPDNGYHQMGNTVNVFSVNGLG DYGNTILDPISKRVSVEGDDWFIPPSENTNVIACSTSNNLNLQALDPCFNSKNLCHSESF KVGNVLGIENGSWEIENPKIGDWDLDGLIDNNSSFPFLDFQVD
Arabidopsis thaliana	AtMYB46	AT5G12870	MRKPEVAIAASTHQVKKMKKGLWSPEEDSKLMQYMLSNGQGCWSDVAKNAGLQRCGKSCR LRWINYLRPDLKRGAFSPQEEDLIIRFHSILGNRWSQIAARLPGRTDNEIKNFWNSTIKK RLKKMSDTSNLINNSSSSPNTASDSSSNSASSLDIKDIIGSFMSLQEQGFVNPSLTHIQT NNPFPTGNMISHPCNDDFTPYVDGIYGVNAGVQGELYFPPLECEEGDWYNANINNHLDEL NTNGSGNAPEGMRPVEEFWDLDQLMNTEVPSFYFNFKQSI
Arabidopsis thaliana	AtMYB45	AT3G48920	MVFKSEKSNREMKSKEKQRKGLWSPEEDEKLRSHVLKYGHGCWSTIPLQAGLQRNGKSCR LRWVNYLRPGLKKSLFTKQEETILLSLHSMLGNKWSQISKFLPGRTDNEIKNYWHSNLKK GVTLKQHETTKKHQTPLITNSLEALQSSTERSSSSINVGETSNAQTSSFSPNLVFSEWLD HSLLMDQSPQKSSYVQNLVLPEERGFIGPCGPRYLGNDSLPDFVPNSEFLLDDEISSEIE FCTSFSDNFLFDGLINELRPM
Arabidopsis thaliana	AtMYB19	AT5G52260	MTKSGERPKQRQRKGLWSPEEDQKLKSFILSRGHACWTTVPILAGLQRNGKSCRLRWINY LRPGLKRGSFSEEEEETILTLHSSLGNKWSRIAKYLPGRTDNEIKNYWHSYLKKRWLKSQ PQLKSQISDLTESPSSLLSCGKRNLETETLDHVISFQKFSENPTSSPSKESNNNMIMNNS NNLPKLFFSEWISSSNPHIDYSSAFTDSKHINETQDQINEEEVMMINNNNYSSLEDVMLR TDFLQPDHEYANYYSSGDFFINSDQNYV
Arabidopsis thaliana	AtMYB18	AT4G25560	MAKTKYGERHRKGLWSPEEDEKLRSFILSYGHSCWTTVPIKAGLQRNGKSCRLRWINYLR PGLKRDMISAEEEETILTFHSSLGNKWSQIAKFLPGRTDNEIKNYWHSHLKKKWLKSQSL QDAKSISPPSSSSSSLVACGKRNPETLISNHVFSFQRLLENKSSSPSQESNGNNSHQCSS APEIPRLFFSEWLSSSYPHTDYSSEFTDSKHSQAPNVEETLSAYEEMGDVDQFHYNEMMI NNSNWTLNDIVFGSKCKKQEHHIYREASDCNSSAEFFSPSTTT
Brassica oleracea	BolMYB1	Bo1g040300	MAKTKSGEMLKERQRKGFWSPEEDEKLRRFILSHGHSCWTTVPIKAGLQRNGKSCRLRWI NYLRPGLKRDMISAEEEEIILTFHSSLGNKWSKIAQYLPGRTDNEIKNYWHSHLKKRWLK PPSMSSSSESRVSCRERNPQTLVSNHVISFQGLPDKTSSSPSEESNNNYLCSSGPEIPRL FFSEWFSSSDLTDSNHNHAPSIEGTISDYQESGDVDRFHYNNMMMNNSNWTLEDIVFGSK CQKQEHNVDREGLDCNSSDILFSSSIMM
Brassica oleracea	BolMYB2	Bo1g134790	MGHHSCCNKQKVKRGLWSPEEDEKLINYINTYGHGCWSSVPKHAGLQRCGKSCRLRWINY LRPDLKRGSFSPQEAALIIELHSILGNRWAQIAKHLPGRTDNEVKNFWNSSIKKKLMSHH YHHHHGHHHHHTSSMASLLTNLPYHNVFNGTVCDDEGSRFMSSIIANTNPNFITPNHLPL PSHVMTPLMFPTSREGDVKYLTTTNTNRSHQDNNLSTNLDIFSATPFINNHHHHHDNDPQ WPSLPDLPASTISTFHDSLQDYDDGDKLNVFVTPHNDSGDPRNFPLVSTKLLCGQVLEGK AISQDHCLLLPTTYDLQMHGDYRRVDSYINHMIIPSSSSSSSPISCGQYVIT
Brassica oleracea	BolMYB3	Bo1g138990	MRGKWEMKRDEMGHRCCGKHKVNRGLWSPEEDEKLLRYITTHGHPSWSSVPKLAGLERCG KSCRLRWINYLRPDLKRGSFTAEEEQTIIDVHRILGNKWAQIAKHLPGRTDNEVKNFWNS CIKKKLLSQGLDPSTHNLMPSHKRSATSSNNNIPKPSKMKSIMTNPTFDLSTTAFSITNL NPHTSTKPNKVKSPIRTPLPSQTIIPINNTMSSLLDYENMIPSWSDVDGVAPIHEEAPMF SSEKAVVGVDDDYFNMDILFNTPSTTTFDHDFASIFSSAMSIDFNPMDDLGWTF
Brassica oleracea	BolMYB4	Bo2g010970	MMRKPEVANVVTHQVKKMKKGLWSPEEDSKLMQYMITNGQGCWSDVAKNAGLQRCGKSCR LRWINYLRPDLKRGAFSPQEEELIIRFHSILGNRWSQIAARLPGRTDNEIKNFWNSTIKK RLKKMSDTSNLVNNSSSSPNASDSSSNSTTSLEFKDIIGSFMSFQEQGFVNPSLTNMPTN NNPFPAPQLLSHPYNDDFTPYIDSFCGVNTGVQGELYFPPLECEGDRYKADITNHLDDDM NTNGAGNVPEGVRMEEYWDLDQLMNTEAPSFYFNFKQSI
Brassica oleracea	BolMYB5	Bo3g008870	MRKPEVASAATHQVKKMKKGLWSPEEDSRLMQYMISSGQGCWSDVAKNAGLQRCGKSCRL RWINYLRPDLKRGAFSPQEEELIIRFHSILGNRWSQIAARLPGRTDNEIKNFWNSTIKKR LKKMSDTSNLVNNSSSSPDTSDLSNNTTSSLELKDIIGSFMSLQEQGFINPSFTNTPITN NNPFPAPHMISHPCNDDFNKYADGFYGVNTGLQGEIYFPPLECQEGDWYKADINNHLEVM NTNGAENVPESMRMEEYWDLDQLMSTEVPSFHFNFKQST
Brassica oleracea	BolMYB6	Bo3g023270	MGKMTKSGERPKQRQRKGLWSPEEDQKLKSFILSQGHACWTTVPILAGLQRNGKSCRLRW INYLRPGLKRGTFSAEEEETILILHSSLGNKWSRIAKYLPGRTDNEIKNYWHSYLKKGCL KSQPPLKTQRSNLAESSSSPISCGKRNPETLDHVISFQTLPEKPYSPPSQGSNKNMMNSN NMPKLFFSEWITSSDPRVNYSSEFTDSLHINQTQNRNEDEELMMIKNSYSSLEDDVMFRT EFQQPHHEYANYYTSEDFFINSDVTYM
Brassica oleracea	BolMYB7	Bo3g061630	MMMRNQDITTIRDKKKPNHACGGSNNKPKLRKGLWSPDEDERLIRYMLTNGQGCWSDIAR NAGLLRCGKSCRLRWINYLRPDLKRGAFSPQEEDLIIHFHSILGNRWSQIATRLPGRTDN EIKNFWNSTLKKRFKNNNNNTSSGSSPNNSNSNSLDLRDQHVEMGGKSNSMMGSYHHQHD DMMIMGNTMGMDSSSFHFAPVVSGVGLNQLDPLISVPDHSQYQQMGNTGNVFNVNGLGDY GNAILDPISKRASVESEWFLPASENINSIPCTTSNNLNVEVLDPCFNSKTMCHSESFKVG NMFGMENASWETENPKIGDWDLDGLIDDNSSFPFLDFQVD
Brassica oleracea	BolMYB8	Bo5g009920	MGRHSCCYKQKLRKGLWSPEEDEKLLNYITNHGHGCWSSVPKLAGLQRCGKSCRLRWINY LRPDLKRGAFSPEEENLIAELHSVLGNRWSQIAARLPGRTDNEIKNLWNSSIKKKLRQRG IDPNTHKPISEVDKDKTTATSNNNNHKSPPSSSSPTNQDFFLERPSDFSDYFGLQKLNFN SNLGLSVTADSSPLCSMIPSQFSTGNMVGSVFQTPVCVKPSVTLAPDNTSNFFDNGGFSW STLNSQPIYIKSEAEYLADVSNITDPWSQSQNENLNTPEDSDVFSKDLQRMAVSFGQSL
Brassica oleracea	BolMYB9	Bo5g133210	MKRDEMGHRCCGKHKVKRGLWSPEEDAKLLRYITTHGHPSWSSVPKLAGLQRCGKSCRLR WINYLRPDLKRGSFTAEEEQTIIDVHRILGNKWAQIAKHLPGRTDNEVKNFWNSCIKKKL LSQGLDPSTHNLMPSHKRSASSSSNNTPKPSKTKSIMTNPTFDQSTTAFSITNVNPYTSN KPNKVKSPNQTTIPSQTVIPIDHTMSSLLNDENMIPNWSNVDGMAPIHEQAPMFSSEKAV IGVEDDDLNMDILFNTPSSSTFDPDFGSMFSSAMSMDFNPMDDLGWTF
Brassica oleracea	BolMYB10	Bo5g139830	MMMRNQDITTIRDKNKASNACGGNNNKPKLRKGLWSPDEDEKLIRYMLTNGQGCWSDIAR NAGLLRCGKSCRLRWINYLRPDLKRGSFSPQEEDLIFHLHSILGNRWSQIATRLPGRTDN EIKNFWNSTLKKKLKNNNTSSGSSPNNSNSNSLEPIDQHVDMGGNSNPMMNSHHHQDDMM IVGNTMHMESSSFYAPVVTSVGLNQLDPLISVTDHNRYQQMANTGNNNVNGLGDYGSAVL DPISNRASVESEWFLPPSENTNIMACTTSNNLNLEALDPCFGSKNMCHSESFKVGNIMGM ENSSWEIENPKIGDWDLDSLIDNNSSFPFLDFQVE
Brassica oleracea	BolMYB11	Bo7g110400	MVKTIAGERPKQRQRKGFWSPDEDEKLRSFILSHGHSCWTTVPIKAGLQRNGKSCRLRWI NYLRPGLKRDVINAEEEEIILTFHSSLGNKWSRIAKFLPGRTDNEIKNYWHSHLKKKWLK SQKLQHARSISTSSESLVACGRRNPQTLISNHVISFQPLQEKTSSSPSQESNDNNNNNNN SYSCSSGPEIPRLFFSEWFTSSDPYFDHSSNLTDSNHIQTPNIQGTVSDYEESGDVNQFY YNEMVMMSNSNWTLNDVVFGSK
Brassica oleracea	BolMYB12	Bo8g077360	MVCKSETSNRKLNKVRQRKGLWSPEEDEKLRSHVLKYGHVCWSTIPIQAGLQRNGKSCRL RWVNYLRPGLKKSAFTKEEETTLLSLHSILGNKWAHISKYLPGRTDNEIKNYWHSYLKKS VVPSRKDETTRTPQTHSVANSLEAFESTSERSSSCSNFGDSFRAKVSNFSPSLVFSEWLD DSLVMDQSPQKYSYVQDHIVPQQSGFVETFSQGFYENNNSLDNFIPNSGFSLEGDIEFCT SFSDSFLVDALVSEQGSM
Brassica oleracea	BolMYB13	Bo8g111090	MGRHSGCYKQKLRKGLWSPDEDEKLLNHITHHGHGCWSSVPKHAGLQRCGKSCRLRWINY LRPDLKRGAFSQDEENLIVELHAVLGNRWSQIAAKLPGRTDNEIKNLWNSNIKKKLKQRG IDPNTHKPISEVDREKPTTSSNDHMSLSSSSATNQDFFHVRPSDFSDYFNSNLGLSVDSS LCSMFPVQFSTGNMVGSVFQTHSCVKPSISLPPDNSSSTDQAAPNWEFQTNNTSSFTDNG GFTWSVSNLYPSLVRPNHNFEDLKWSEYVNTPISLPVFVKSEADYLANVSSLADPWSQSQ NESLNTPEASDVFCKDLQPMAVSFGQSL
Brassica oleracea	BolMYB14	Bo9g010860	MGRHSCCYKQKLRKGLWSPEEDEKLLNYITRHGHGCWSSVPKLAGLQRCGKSCRLRWINY LRPDLKRGAFSQDEECLIIELHAALGNRWSQIATRLPGRTDNEIKNFWNSCLKKKLRRKG IDPTTHKPLISDLQTLNVINQKLTSSEVLKSTGLLNNPHDQSMIVSSQPGSWWFPNQNAA FCTSSNTTPTVSDQIVSLISSMSTSSSTTPITSFNPVPELNYCNNTVPSQTNSIYSAFFG NSYTEASQINNNNNNHVVNHPHDQDMKSWASEILHYNQSSETGLEAEVKPDIAKYYWRST SSSSSPNENAAALLHDADIEWYAKNLQKVHNMAFDQSL
Brassica oleracea	BolMYB15	Bo9g029530	MGHHSCCNQQKVKRGLWSPEEDEKLIRYITTHGYGCWSEVPEKAGLQRCGKSCRLRWINY LRPDIRRGRFSPEEEKLIISLHGVVGNRWAHIASHLPGRTDNEIKNYWNSWIKKKIRKPH HHYNRHQPSITTVTLNVDATSTATGAPSSTTTSTIDNLHFDGFMDSPNQLNFTYAQETTT KIQETLFSHKPPLFMVDTTLPVLEGMFSQNIITNNNNNNNDHDTQTGGRGSVFEQAFLTH NTEQWDMNPPQQERIQVPTMVSDLFNNSTNSNTETFTSYKLPALAEGNVDNISQVDQNSN AQDGDIASTFECLRKQELNYDQWINSQQCSNFFFWDNLNINVEGSSLVGNQDPSMTLESS ALSSSYFPSLF
Brassica oleracea	BolMYB16	Bo9g033970	MGHHSCCNQQKVKRGLWSPEEDEKLIRYITTHGYGCWSEVPEKAGLQRCGKSCRLRWINY LRPDIRRGRFSPEEEKLIISLHGVVGNRWAHIASHLPGRTDNEIKNYWNSWIKKKIRKPH HHYNRHQPSITTVTMNVDATSTGTAVPSTTTNTSTIDNLHFDSFMNSPNQLNFTNDQEAN TKIQETLFSHKTPLFMVDQTLPVLEGMFSQNIITNNNKKNNYHDTRRGGRGGVLEQSFLT NNTEEWDMNLSQQEPFQVPTMVSHLFNNSTSSNTETVISYNLPALVEGNVDNISPLGNSA QDGDMASTIECLKKQELSYDQWIDSQQCSNFFLWDNLNINVEGSSLVGNQDPSMTLESSA LSSSFPSSF
Brassica oleracea	BolMYB17	Bo9g169270	MRKPEVAIAATHQVKKMKKGLWSPEEDSKLMQYMISNGQGCWSDVAKNAGLQRCGKSCRL RWINYLRPDLKRGAFSPQEEDLIIRFHSILGNRWSQIAARLPGRTDNEIKNFWNSTIKKR LKKMSETSNLVNNSSSSPNASDSSSNSSSSLEFKDIIGSFMSFQEQGFINPSLTNIPTNN NPFTTPHMFNHSFNDDFTPHADGFCGVNTGLQGELYFPPLECEEGDWYKADIINQLDDVN TNGAGNVPERMRMEECWDLDQLMNTEVPSFYFNFKQNI
Oryza sativa	OsMYB1	BGIOSGA004306	MGHHSCCNKQKVRRGLWSPEEDEKLVKYISTHGHGCWSSVPRLAGLQRCGKSCRLRWINY LRPDLKRGSFSQQEESLIIELHRVLGNRWAQIAKHLPGRTDNEVKNFWNSTIKKKLISQA VGSLHPSSADLYYNILDGAGQSIAAASLNAVENAAHGVTQSPPSSVHNSAAWASFSSHQP IFLPGHGVHGCGGGDLQYAAAVDGEFIRLCRAAEAYQLENGAAGIVGGQCKPSDHLLAPE GVVARSCLPAFVEQKGGGGGAFLADPAMGPVMDFMDAILGSSTTSAASASSVDSFSVNTA MQPHWIP
Oryza sativa	OsMYB2	BGIOSGA007254	MGCRSCDKPKMNYRKGLWSPEEDQRLRDYIVKHGLGCWSAVPAKAGLQRNGKSCRLRWIN YLRPGLKRGMFSQEEEDIVINLQAKLGNKWSQIAMHLPGRTDNEVKNYWNSYLKKRVMQA QGSIPNNVAAAAAEVTSMSTTEPPSLHHHHHHPHHHQIKNSSGSTTTSHDQDANLSSGGS HGGISAPAPVAEPFDQQPKSFVFTGDWMPMSAAAAGQESYSISAQHWPASTASSGNVTPS HGGAFGDQMSGSYGALQQQHQSSAAAAPMAGVGGYFDLLNMGDIYGGFAATSDDLLF
Oryza sativa	OsMYB3	BGIOSGA008698	MGCKSCEKPRPNYRKGLWSPEEDQKLRDYILRHGHGCWSALPAKAGLQRNGKSCRLRWIN YLRPGLKHGVFSPEEEETVMSLHAALGNKWSRIARHLPGRTDNEVKNYWNSYLKKRVESG GGKTSQGPPTTPASAASSPADSDDSHSLQQKPHEPANSDSSEPAHESSSASADSSCLTVT TDHPPVSRPHAAVTPKVMFADWLDMEYICGQVAAAPGLDAAGFAVVGGAAGDQQQQQQQV MSQDGSVHQADGPSCGVDDSSLQQQQQEGFGGNGGCWDFQEQFDSIDQMQASGGGGGGGF CDLLSMSDFDLWAELERTA
Oryza sativa	OsMYB4	BGIOSGA016820	MGCKACQKPKVHYRKGLWSPEEDQKLRDFILRYGHGCWSAVPVKAGLQRNGKSCRLRWIN YLRPGLKHGMFSREEEETVMNLHATMGNKWSQIARHLPGRTDNEVKNYWNSYLKKRVEGA EAAARKSAEPADVVTGSPNRSETGQERVAADRPASSESSGPVESSSADDSSSLTEPAAGL AAVRPHAPVIPKVMFADWFDMDYGTSLAGTAPGLSYQGSSSVQVDVPCGGAVDSLHGLGD GGFCWDFDDAADHMQGGGGLCDLLSMSEFLGIN
Oryza sativa	OsMYB5	BGIOSGA024270	MGHHCCSKQKVKRGLWSPEEDEKLVRYISEHGHSCWSSVPKHAGLQRCGKSCRLRWINYL RPDLKRGTFSEQEERTIIDVHRILGNRWAQIAKHLPGRTDNEVKNFWNSCIKKKLIAQGL DPKTHNLLPASKTLLHGGGGGGAANPSGNGLAQFQSSNGAAAAGTTPFTISSPAKAAAYD VAPPALYDVVLPANPAGGMLMAHDHHHHHQVAAAAAPVGYPYADHGGNGGGVLMSFRDQN AGVHGAASMDFMNGSSSSSSMEQLGGGGGMSSNGNGSFSASMAAFMDEEAAMWATAVAPP GMGGLAGMDQVAQQQKQQQVLVQDAAVGVAPTTLMMHGGGAATAGAMVVDKSVEMVDVSS AVYGGATATAFDLDLMVESCGMFCGGGGGAGNA…
Oryza sativa	OsMYB6	BGIOSGA027659	MGHHSCCNQQKVKRGLWSPEEDEKLIRYITTHGYGCWSEVPEKAGLQRCGKSCRLRWINY LRPDIRRGRFTAEEEKLIISLHAIVGNRWAHIASHLPGRTDNEIKNYWNSWIKKKIRKPA AAAAAATTTSPNNPPPCSTATSDHHHLPPPAFGGADHHLQLDAIINQNLISSLPPKLAGG DDSPPAVPGLPHHCPLFMFDTTTTGAGGAVSPPPPSSLIPTHLHHHHHPFIASFTAAMAA DTPSYLPPLVDGMAAMGAAMDCSLEDGQTAAAMAATNGYYQHHQKHQQLEIELEEEEQRQ LGHHHHQHHHEHEHENHQWDEEEAQHLLMWDQEVLTSSNLEAMQSGAHSLLFMGPNDHD
Oryza sativa	OsMYB7	BGIOSGA036092	MRKPDCGGGGGAAKGGGVLGVAGGNNAAVVGGKVRKGLWSPEEDEKLVAYMLRSGQGSWS DVARNAGLQRCGKSCRLRWINYLRPDLKRGAFSPQEEDLIVNLHAILGNRWSQIAARLPG RTDNEIKNFWNSTIKKRLKISSSSASPATTTDCASPPEHKLGAVVDLAGGGGATDDVVVG TANAAMKSMWVDSSSSSSSSSSSMQSRPSIMAAAAAGRSYGGLLPLPDQVCGVDTSPPPP FFHDHSISIKQAYYGSTGAHHHHHAIAAMEGSSLIGDHHHHSSSILFGGASVPPLLDHQT ILDDDDDHPNKTGSNTTAATLSSNITDNSNSNKNNSDNNNNISSSCCISLMNSSSNMIYW EGHHQQQQQQHQMLQQQQQHMSRNVMGEWDLEE…
Zea mays	zmaMYB1	Zm00001eb018070	MAKQSCCHKKKLRRGLWSPEEDEKLMNHIAKYGHGCWSSVPKLAGLDRCGKSCRLRWINY LRPDLKRGTFSQEEEDLIIHLHSLLGNKWSQIAAQLPGRTDNEVKNFWNSYIKKRLRERG IDPATHQPLAEPAAAATATTTTTVSRRAVFGDVDLIPTTTTTTIQVPPPSFEGGPMLESV KLAVELDWPVAGDGVTSRPCYLQGGCFDMDALQQHCGSIPPVPVVPSASASSSTLTSMAE AEHCSTNNVAAGGNLPWLELGANAVADAGGHVVGSCYAGALDELRWSEYFDSAFQAAESQ QGALQPGQCVYGGKDDVPVHFDVHGGLSNWC
Zea mays	zmaMYB2	Zm00001eb129490	MGRHSCCYKQKLRKGLWSPEEDEKLMNHITKHGHGCWSTVPKLAGLQRCGKSCRLRWINY LRPDLKRGAFSEEEEDLIVELHAVLGNRWSQIATRLPGRTDNEIKNLWNSSIKKKLRQKG IDPNTHKPLLVEVERSKAAPTTSTERTSESSDVDPSSGGALGNSSHLLLSETAQSPQLPA LGKHRRETTSLAHLRVPPKELFLDQLVSGHENLTGCRTAGPVPNFPFQQLMCYSNEFGNK NGASNNSLWFNHNETSGSTISTVMPPVSPSTLSTSTGLNRSPDNPHSGGTGIQSTQFYWD TANPSSCSSRGSSGSNGLGFELQSTSSLLESSVFPWTELTPDKNSQVHLGEELKWPDLLH GTFTDTPATMQNLSQSLYEDVIKAESQFNIEGL…
Zea mays	zmaMYB3	Zm00001eb229870	MGCRSCDKPKMNYRKGLWSPEEDQRLRDYILKHGLGCWSAVPAKAGLQRNGKSCRLRWIN YLRPGLKRGMFSQEEEDVVIDLQAKLGNKWSQIAMHLPGRTDNEVKNYWNSYLKKRVMQQ AQGASSNSSPKSPPELTSMSTTADLSSMSMPMPMSMPMHQRHHVKNNSGGGSTTTSHDQQ DDANISGSRAALSAPPPPPLAQQPFEHQAARSFVFSDWAPESYSLSTHWPAATSTSGNVT PSHGSAAAFGDQMSGTYGAGGLPPPHQDHHHSAAPATTGIAGSGYFDLLNMGDIYGGFSS TNNDDLLF
Zea mays	zmaMYB4	Zm00001eb248560	MGCKACDKPKPNYRKGLWSPEEDQKLRDYILLHGHGCWSALPAKAGLQRNGKSCRLRWIN YLRPGLKHGMFSPEEEETVMSLHATLGNKWSRIARHLPGRTDNEVKNYWNSYLKKRVEGK DQGPSTPAPAASNSDDDSHCVKQRRDDDGTADSGASEPRESSSADDSSCLTDPHACRPHA PVPPKVMFADWLDMDYVGGALPATAPAAPGLLGAAGVATASTGDRDQHQVMSMSQGSVQV DGPSGADVSLHGFDDSGAGCWEFQEHFDAIDHMQAAGFCDLLSMSDYFGLD
Zea mays	zmaMYB5	Zm00001eb328600	MARRTSGPKKKLRRGLWSPEEDDKLVNHIAKYGHGCWSSVPKLAGSLERCGKSCRLRWIN YLRPDLKRGAFSQEEEDLIIHLHSMMGNKWSQIASQLPGRTDNEVKNFWNSYVKKKLRQR GIDPATHKPLPLAAEGISSRTAVFSDAELILSSSAAAAAAGRHMPPPPVAASAAESYVYS YSHSSGGASDGSLQSLSGYNSNSKQTAADHLGAAAAAGYLQQEQDPAAAAAAADALHCGP SGAPAVVLPSVSSSSTLNSMAGLSPAATTTDEQCTNNCSSCSFHSGLEPWLELGSTSGYY GAALDELKWSDYVFDGGYGGQPGQGIYGDSKDAVQFVDANALSSSSWCLN
Zea mays	zmaMYB6	Zm00001eb332410	MGRHSCCYKQRLRKGLWSPEEDEKLMNHIVKHSHGCWSTVPKLAGLQRCGKSCRLRWINY LRPDLKRGAFSQE
Zea mays	zmaMYB7	Zm00001eb417620	MGRHSCCYKQKLRKGLWSPEEDEKLMNHITKHGHGCWSSIPKLAGLQRCGKSCRLRWINY LRPDLKRGAFSQDEEDLIIELHAVLGNRWSQIAAQLPGRTDNEIKNLWNSCIKKKLRQKG IDPNTHKPLTEADRSGAAPTISTERTSGSSEINPSSAGALGNLSHLLSETAQSSMLMPVY DKNRAETPNLARPKVPPKELFLEQLTAGHESPSTCRSSGQTLYFPFQQPLGYNSESGSGD GANMNSLWFNQSDFNCSTISTVMPPASPSALSTSMGLNLPPDNSRHGGTGIGSTAVDSFY WDGTNPSSSSSTGSRGSNSMGFEPQSTSSILENSVFQWTDIGQEKDTRAHLVEELKWPDL LHGTFAETTTAMQNQSQTLYDDVIKAESQFSME…
Brassica rapa	BraMYB1	Bra019154	MLKTIAVERPKQRQRKGFWSPEEDEKLRSFILSHGHSCWTTVPIKAGLQRNGKSCRLRWI NYLRPGLKRNMINAEEEEIILTFHSSLGNKWSRIAKFLPGRTDNEIKNYWHSHLKKKWLK SQKLQHATSMSTSSESLVACGRRNPQTLISNHVISFQPLPEKTSSSPSQESNDNNNNYSC SSGPEIARLFFSEWFTSSDPYFDHSSNLTDSNHIQTPNIQGPASDYEESGDVNQFYYNEM VMMSNSNWTLNDVVFGSKRRRGRAGNSRLGTGIVRSSSEQTGESVPPVKLFSARLSLTRL VRLNKLSGICRRICFLAGRFVRLVRNLDVLERVYTIETQIMQIMDAIGIQNRVVVVNVVW RCLETYQARNNFFSHNSKRFDEEFWLILNSSID…
Brassica rapa	BraMYB2	Bra013900	MAKTKSGEKLKHRQRKGFWSPEEDEKLSRFILSHGHSCWTTVPIKAGLQRNGKSCRLRWI NYLRPGLKRDMISTEEEEIILTFHSSLGNKWSMIAKYLPGRTDNEIKNYWHSHLKKRWLK SPSISSSSESRVSCVERNPQTVVSNHVISFQGPPENTSSSPSHEINGNNKYPCSSGPEIP RIFFSDWFSLLIFYQPLVLHNDHSVLHTSSRERIR
Brassica rapa	BraMYB3	Bra029129	MGKMTKSGERPKQRQRKGLWSPEEDQKLKSFILSQGHACWTTVPILAGLQRNGKSCRLRW INYLRPGLKRGTFSAEEEETILTLHSSLGNKWSRIAKYLPGRTDNEIKNYWHSYLKKGCL KSQPQLKTQRSNLTESSSSPVSCGKRNPETLDHVISFQTLPEKPYSPQSQGSNKNMMKSN NMPKLFFSEWITSSDPHVNYSSEFTDSLHINQTQNRSEDEELVMIKNSYSSLEDDVMFRT EFQQPHHEYANYYTSEDFFINSDVTYM
Brassica rapa	BraMYB4	Bra018027	MVCKSETSNRKLKSKEKQRKGLWSPEEDEKLRSYVLKCGHVCWSTIPIQAGLQRNGKSCR LRWVNYLRPGLKKSAFTKEEETTLLSLHSILGNKWAHISKYLPGRTDNEIKNYWHSYLKK SVPSTKHESTRTPQTHSITNSVKTLESTTGRSSSFINVGESFSAKLSNFSPSVVFSEWLD HSLVMDQLPQTHSYVQDHIVPEERGLAGTFGQRLYENSNSMVDYIPNSDFLLGDEIEFCT SFSDSFLIDALASEQRSM
Brassica rapa	BraMYB5	Bra008875	MRKPEVAAVAATHQVQKTKKGLWSPEEDSKLMQYMISNGQGCWSDVAKNAGLQRCGKSCR LRWINYLRPDLKRGAFSPHEEDLIIRFHSILGNRWSQIAARLPGRTDNEIKNFWNSTIKK RLKKMSDTSNLVNNSSSSPNASDSSSNSSSSLEFKDIIGSFMSFQEQGFINPSLTNIPTT NNLFTTPHMFSHSFNEDFTPCVDGLYGVNTGLQGELYPPLECEEGDWYKAEINNHLDDVN TNGAGNVPESMRMEECWDLDQLMNTEVPSFYFNFNFKQNI
Brassica rapa	BraMYB6	Bra006166	MRKPEVGSSATHQVKKMKKGLWSPEEDSRLMQYMISSGQGCWSDVAKNAGLQRCGKSCRL RWINYLRPDLKRGAFSPQEEELIIRFHSILGNRWSQIAARLPGRTDNEIKNFWNSTIKKR LKKMSDTSNLVNNSSSSPDTSDLSNNTTSSLELKDIIGSFMSLQEQGFINPSFTNTPITN NNPFPAPHMISHPCIDDFTPYVDGLYGVNTGLQGELYFPPLECQEGDWYKADINSHVAEM KTNGAGNVPAESMRVEEYWDLDQLMSTEVPSFHFNFKQST
Brassica rapa	BraMYB7	Bra001284	MMMRNQDITTIRDKKKPTHACGGSNNKPKLRKGLWSPDEDERLIRYMLTNGQGCWSDIAR NAGLLRCGKSCRLRWINYLRPDLKRGSFSPQEEDLIIHFHSILGNRWSQIATRLPGRTDN EIKNFWNSTLKKRFKNNNNNTSSGSSPNNSNSNSLDLRDQHVEMGGKSNSMMGSYHHHHD DMMIMGNTMGMDSSSFHFAPVVSGLGLNQLDPLISVPDHSQYQQMGNTGNVFNANGLGDY GNAILDPISKRASVESEWFLPASENINAIPCTTSNNLNVEVLDPCFNSKTMCHSESFKVG NMFGMENASWETENPKIGDWDLDGLIDNNSSFPFLDFQVD
Brassica rapa	BraMYB8	Bra029696	MRNQDITTIRDKNKANNACGGNNNKPKLRKGLWSPDEDEKLIRYMLTNGQGCWSDIARNA GLLRCGKSCRLRWINYLRPDLKRGSFSPQEEDLIFHLHSILGNRWSQIATRLPGRTDNEI KNFWNSTLKKRLKNNNTSSGSSPNNSNSNSLEPIDQQVDMGGNSNPMMNSYHHQDDMMIV GNTMHMDSSSFYAPVVSGVGLNQLDPLISVPDHSRYQQMGNTGNNNVNGLGDYGSAVLDP ISNRASVENEWFLPPSENTNGIACATSNNLNLEALDLCFSSKNMCHSESFKVGNIMGMEN SSWEIENPKIGDWDLDSLIDNNSSFPFLDFQVE
Brassica rapa	BraMYB9	Bra039339	MRGKWEMKRDEMGHRCCGKHKVNRGLWSPEEDEKLLRYITTHGHPSWSSVPKLAGLERCG KSCRLRWINYLRPDLKRGSFTAEEEQTIIDVHRILGNKWAQIAKHLPGRTDNEVKNFWNS CIKKKLLSQGLDPSTHNLMPSHKRSATSSNNNIPKPSKMKSIMTNPTFDLSTTAFSITNL NPHTSTKPNKVKSPIRTPLPSQTIIPINNTMSSLLDYENMIPSWSDVDGVAPIHEEAPMF SSEKAVVGVDDDYFNMDILFNTPSTTTFDHDFASIFSSAMSIDFNPMDDLGWTF
Brassica rapa	BraMYB10	Bra034738	MSEKWEMKRDEMGHRCCGKHKVKRGLWSPEEDAKLLRYITTHGHPSWSSVPKLAGLQRCG KSCRLRWINYLRPDLKRGSFTAEEEQTIIDVHRILGNKWAQIAKHLPGRTDNEVKNFWNS CIKKKLLSQGLDPSTHNLMPSHKRSASSSSNTTPKPSKTKSIMTNPTFDQSTTTFSITNV NPYTSNKPNKVKSPDQTTIPSQTVIPIDHTMSSLLNDENMIPNWSNVDGMAPIHEEAPMF SSEKAVMGVEDDDLNMDILFNTPSSSTFDPDFGSMFSSAMSMDFNPMDDLGWTF
Brassica rapa	BraMYB11	Bra027668	MGHHSCCNQQKVKRGLWSPEEDEKLIRYITTHGYGCWSEVPEKAGLQRCGKSCRLRWINY LRPDIRRGRFTPEEEKLIISLHGVVGNRWAHIPSHLPGRTDNEIKNYWNSWIKKKIRKPH HHYNRHQPSKTTVTLNVEATSTVTALPSTTTTSTIDNLHFDGFMDSPNQLNFPYDQETNA KIQEALFSHKPHLFMLDTTLPVLEGMFSQNIITNNNNNNNDYDTQTGGRGSVFEQSFLTH NTEQGDMNLPQQERFQLPTMVSNLFSNSTNSNTETVTSYKLPALVGGNLNNISQVDNNNA QDGDIASTFECLRKQELNYDEWINSQQCSNFFFWDNLNINVEGSSLVGNQDPSMTLGSSA LSSSFPSSF
Brassica rapa	BraMYB12	Bra027771	MGHHSCCNQQKVKRGLWSPEEDEKLIRYITTHGYGCWSEVPEKAGLQRCGKSCRLRWINY LRPDIRRGRFSLEEEKLIISLHGVVGNRWAHIASHLPGRTDNEIKNYWNSWIKKKIRKPH HHYNRHQPSITTVTMNVDATSTGTAVPSTTSTIDNLHFDSFMNSPNQLNFTHDQETNTKI QETLFSHKNPLFIVDQTLPVLEGMFSQNIITNNNNKNNDNDTRRGGRGGVFEQSFLTNNT EEWDMNLPQQEPFQVPTMVSHSFNNSTSSNTETVISYNLPALVEGNVDNISPLDNSVQDG DMASTLECLKKQELSYDQWIDSQQCSNFFLWDNLNINVEGSSLVGNQDPSVTLGSSALSS SFPSSF
Brassica rapa	BraMYB13	Bra027389	MGHHSCCNKQKVKRGLWSPEEDEKLINYINTYGHGCLQRCGKSCRLRWINYLRPDLKRGS FSSQEAALIIELHSLLGNRWAQIAKHLPGRTDNEVKNFWNSSIKKKLMSHHHHGHHYHIS SMASLLTNLPYHNGFNSTNGGDEGSRFMSNIIITNTNPNFITPSHLSLPSPHVMAPLMFS TSREGDFKFPTTTNTNQSHQDHNNLYNNLDILSATPIINSHHHHYDNDSQLPSLPDLPAS TICTYQETLQDCDDGNEVFVTPYNSNGDDPRSIPLVATKLLCEQVLEEKILSSSPITQDH GLLIPTKYNLQMPGDHHNRVVSYINHMIIPSSSSSSPSPISCGQYVIT
Brassica rapa	BraMYB14	Bra021515	MGHHSCCNKQKVKRGLWSPEEDEKLINYINTYGHGCWSSVPKHAGIYIGLQRCGKSCRLR WINYLRPDLKRGSFSPQEAALIIELHSILGNRWAQIAKHLPGRTDNEVKNFWNSSIKKKL MSHHYHHHHGHHHHHTSSMASLLTNLPYHNVFNGTVGDDEGSRFMSSFIANTNPNFITPN HLPLPSHVMTPLMFPTSREGDVKYLTTTNTNQSHQDNNLSTNLDIFSATPFINNHHHHHD NDPQWPSLPDLPASTISPFHESLHDYDDGDKLNVFVTPHNDNGDPRNFPLVATKLLCGQV LEGKAISQDHCLLLPTTYDLQMHGDYRRVDSYINHMVIPSSSSSSSPISCGQYVIT
Brassica rapa	BraMYB15	Bra036317	MGRHSCCYKQKLRKGLWSPEEDEKLLRYITKYGHGCWSSVPKQAGLQRCGKSCRLRWINY LRPDLKRGAFSQDEENLIIELHAVLGNRWSQIAAQLPGRTDNEIKNLWNSSLKKKLRLRG IDPVTHKLLTEIETGTDDNTTPVEKCQTTYLIETEGSSSTTTGSTNHNNSNTDHLYTGNF GFQRLSLETGSRIQTGIWIPQTGRNHHVDTVPSAVVLPGSMFSSGLTDSTTGYRSSNLGL IELDNSFSTGPMVTEQQLQESNYNNSTFFGTGNLNWGLTMEENQFTISNNSLQNHSNSSL YSEIKSETNFFGTEAANVGMWPCNQLQPQQHAYGHI
Brassica rapa	BraMYB16	Bra020016	MGRHSCCYKQKLRKGLWSPEEDEKLLNHITNHGHGCWSSVPKLAGLQRCGKSCRLRWINY LRPDLKRGAFSPEEENLIVELHAVLGNRWSQIAARLPGRTDNEIKNLWNSNIKKKLRQRG IDPNTHKPISEVDKDKTTTTSNKSPPSSSSPTTNQDFFLERQSDFSDYFGLQKLNFNSNL GLSVTPDSSPLCSMIPAQFSTGNMVGSVFQTQVCVKPSVTLAPDNTSNFFDSGGFSWSGP NSSSSSSSLVKPNHNLEEMKWSEYSMNTPFFNGSTQNSQPIYIKSEAEYLANVSNITDPW SQSQNENLNTPEDSDVFSKDLQRMAVSFGQSL
Raphanus sativus	RasMYB1	1.84343e+07	MVCKSETSNRKLNKERQRKGLWSPEEDEKLRSHVLKYGHVCWSTIPIQAGLQRNGKSCRLRWVNYLRPGLKKGAFTKEEE ATLLSLHSILGNKWAQISKYLPGRTDNEIKNYWHSYLKKSVPSTKHETTRTPQTHSPQTHSVTNSVKTLESTTGGSSSFI NVGESFSTKVLNFSPSVVFSEWLDHSLVMDQSHQKCTYVQEHTVPEQREFVGTFGQRFYENNNSLDDFIPNSDFLLEDEI EFCTSFSDSFLVDALASEQRSM
Raphanus sativus	RasMYB2	1.84348e+07	MGHHSCCNKQKVKRGLWSPEEDEKLINYINTYGHGCWSSVPKHAGLQRCGKSCRLRWINYLRPDLKRGSFSPQEAALIIE LHSILGNRWAQIAKHLPGRTDNEVKNFWNSSIKKKLMSHHYHHHHGHHHHHTSSMASLLTNLPYHNVFNATAGDDEGSRF MSSIITNTNPNFITPTHLPLPSHHVMSPLMFSTSREGDIKYLTATNTNQSHQDNNLYTNLDILSATPFINNHHHHHDNDP QWPSLPDLPASTISTFHDNLQDYDDGDKLNVFVTPYNDNGDPRSFPLVATKLICGQVLEGKAISQDHGSFLLPTTYNLEM PGDHRRVDSYINHMIIPSSSSSSSPISCGQYVIT
Raphanus sativus	RasMYB3	1.84372e+07	MRGEWEMKRDKMGHRCCGKHKVNRGLWSPEEDEKLLRYITTHGHPSWSSVPKLAGLERCGKSCRLRWINYLRPDLKRGSF TTEEEQTIIDVHRILGNKWAQIAKHLPGRTDNEVKNFWNSCIKKKLLSQGLDPSTHNLMSSHKRSAASSYNNIPKLSKTK SIMTNTTFDLSTTAFSITNINPHTSTKPNRVKSPIRTPIPSQPIIPISDTMSSLLDDEHMIPNWSDVDGMAPIHEESPMF SSEKAVVGVDDDDLNMDILFNTPSSTTLDHDFASIFSSAMSIDFNPMDDLGWTF
Raphanus sativus	RasMYB4	1.84374e+07	MRSHSCCYKQKLRKGLWSPEEDEKLLNYITRHGHGCWSSVPKLAGLLRCGKSCRLRWINYLRPDLKRGAFSQDEESLIIE LHAALGNRWSQIATRLPGRTDNEIKNFWNSCLKKKLRRKGIDPTTHKPLISDIQTANVIDQKLTSSNTSEVVKSTGLINN LHDDQSMAVSSQPGPCWFPETKTTANQNAAFCFSASTLPTVSDQMTSNFNPVPNNWELNYCSNTVPSHRNSIYSAFFGNH YAEASQIMNNNNNNNPVMDHHYHQDMKPWPSEILHYTEHNQSLETGLEAEVKPYIAKYYLGSSVSSLNESAARLLHSEVD FYGKNLQKLNKMAFNQSL
Raphanus sativus	RasMYB5	1.84379e+07	MGHHSCCNKQKVKRGLWSPEEDEKLINYINTYGHGCWSSVPKHAGLQRCGKSCRLRWINYLRPDLKRGSFSPQEAALIIE LHSILGNRWAQIAKHLPGRTDNEVKNFWNSSIKKKLMSHHYHHHHGHHHHHTSSMASLLTNLPYHNVFNATAGDDEGSRF MSSIITNTNPNFITPTHLPLPSHHVMSPLMFSTSREGDIKYLTATNTNQSHQDNNLYTNLDILSATPFINNHHHHHDNDP QWPSLPDLPASTISTFHDNLQDYDDGDKLNVFVTPYNDNGDPRSFPLVATKLICGQVLEGKAISQDHGSFLLPTTYNLEM PGDHRRVDSYINHMIIPSSSSSSSPISCGQYVIT
Raphanus sativus	RasMYB6	1.84386e+07	MRNSAITKIIDKNKLKHACGGTGNNNKRKLRKGLWSPDEDEKLISYMLTNGQGCWNVIARNAGLLRCGKSCRLRWINYLR PDLKRGPFSPEEEYLIVHLHSMIGNRWSQIATQLPGRTDNEIKNFWNTTLKKRLENNINNTSSGSLPTNIICNFLDPKDQ HVNMEGKSNPMMDSNHHHDDMMVVGNTMRIGCSSFSFAPVVSGVDLNQLDQLISVPDHNSYQQMGNMGNLFNVNGLRYCG NAILDPTSKRTSIQSEWFLPPSEDTNVIPCTTNNNLNMLGVENGSLEIEHPKIGDLDLDGLIDNNPLFTFLDF
Raphanus sativus	RasMYB7	1.84445e+07	MRKPEVAAIAATHQAKKMKKGLWSPEEDSKLMQYMISNGQGCWSDVAKNAGLQRCGKSCRLRWINYLRPDLKRGAFSPQE EDLIIRFHSILGNRWSQIAARLPGRTDNEIKNFWNSTIKKRLKKMSDTSNLVNNSSSSPNASDSSSNSSSSLEFKDIIGS FMSLQEQGFINPSLTNIPTNNNTFPAPHMISHLFNDDFTPYADGFCGVNTGLQGELYFPPLECEEGNWYKGEINNHLDEV NTNGAGNVPESMRMEECWDLDQLMNTEVPSFYFNFKQNI
Raphanus sativus	RasMYB8	1.84446e+07	MRKPEVAAIAATHQAKKMKKGLWSPEEDSKLMQYMISNGQGCWSDVAKNAGLQRCGKSCRLRWINYLRPDLKRGAFSPQE EDLIIRFHSILGNRWSQIAARLPGRTDNEIKNFWNSTIKKRLKKMSDTSNLVNNSSSSPNASDSSSNSSSSLEFKDIIGS FMSLQEQGFINPSLTNIPTNNNTFPAPHMISHLFNDDFTPYADGFCGVNTGLQGELYFPPLECEEGNWYKGEINNHLDEV NTNGAGNVPESMRMEECWDLDQLMNTEVPSFYFNFKQNI
Raphanus sativus	RasMYB9	1.84497e+07	MGRHSCCYKQKLRKGLWSPEEDEKLLNHITTHGHGCWSSVPKLAGLQRCGKSCRLRWINYLRPDLKRGAFSPEEESLIVE LHAVLGNRWSQIAARLPGRTDNEIKNLWNSSIKKKLRQRGIDPNTHKPISEVDKDKPTRSSNNDHKSPSSSAATNQDFFL ERPSDFSDYFGLQKLNFNSNLGLSATPESSLCTMIPGQFSPGNMVGSVFQTQVCVKPSISLPPDSSSSTVSRGDHAASSW EFQTNNTSNFFDNGGFSWPITNPSSSVVKPNHNFEEVKWSEYLNTPFFNGSTVQSQNSQQICIKSEAEYLAKVSNMADPW SQSQNENLGTPEASDVFSKDLQRMAVSFGQSL
Raphanus sativus	RasMYB10	1.8453e+07	MGRHSCCYKQKLRKGLWSPEEDEKLLMYITKYGHGCWSSVPKQAGLQRCGKSCRLRWINYLRPDLKRGAFSQDEENLIIE LHAVLGNRWSQIAAQLPGRTDNEIKNLWNSSLKKKLRLRGIDPVTHKILTEIETGTDDNTTPVEKCQTTCLVETEGSSST TTGSTNHNNSNTDHLYTGNFGFQRLTLETGSRIQTGSDLGIWISQTGRNHHVDTVPSAVVLPGSMFSSGLTDSTTGYRSS NLGLIELDNSFSTGPMITEQQPQESNYNNSTFFGTGNLNWGLTMEENQFTVSNNSLQNHSNSSLYSEIKSENIFFGTEAT NVGMWPCNQLQPQQHAYGHI
Raphanus sativus	RasMYB11	1.8453e+07	MGRHSCCYKQKLRKGLWSPEEDEKLLMYITKYGHGCWSSVPKQAGLQRCGKSCRLRWINYLRPDLKRGAFSQDEENLIIE LHAVLGNRWSQIAAQLPGRTDNEIKNLWNSSLKKKLRLRGIDPVTHKILTEIETGTDDNTTPVEKCQTTCLVETEGSSST TTGSTNHNNSNTDHLYTGNFGFQRLTLETGSRIQTGSDLGIWISQTGRNHHVDTVPSAVVLPGSISNLKRVTTTIRHSLE LGI
Raphanus sativus	RasMYB12	1.84553e+07	MGRHSCCYKPKLRKGLWSPEEDEKLLNYITRHGHGCWSSVPKLAGLQRCGKSCRLRWINYLRPDLKRGAFSQDEECLIIE LHAALGNRWSQIATRLPGRTDNEIKNFWNSCLKKKLRRKGIDPTTHKPLISDLQTLNVINQKLTSSQVVKSTGLINNPHE QSMVVSSQPGPWWFPSMANQNAAFCFSSSTTPSVSDQIVSLISSMSTSSSTTSMTSNFNPFPELYYCNNTVPSQTNSIYS AFFGNSFTEASQINNNNNPVVDDHPRGQDMKSWASEILHYTEHNQSSETGLEAEVKPDIGKYYWRSTSSSSSPNENASTL LHDADVEWYGKNLQKLNNMAFDQSL
Raphanus sativus	RasMYB13	1.84557e+07	MGHHSCCNQQKVKRGLWSPEEDDKLIRYITTHGYGCWSEVPEKAGLQRCGKSCRLRWINYLRPDIRRGRFSPEEEKLIIS LHGVVGNRWAHIASHLPGRTDNEIKNYWNSWIKKKIRKPHHHYNRHQPSITTVTMNVDATSTVTAVPSNTTTSTIDSLHF DSFMDCPNQLNFSNDQETNKKIQETLSSHKTPLFMVDPTLPVLEGMFSQNIITNKNHDHETQRGGRGSVFEQSFLTNTME EWDINLRQQEPFQVPTMVSHLFNNSTNSNTETAISYINIPALVEGNVDNISPIDNSTQDGDMASAFESLKKQEQSYDQWM DSQQCSNFFLWDNLNINVESSSLVGNQDPSMTLGSSALSSSFPSSF
Raphanus sativus	RasMYB14	1.84601e+07	MGRHSCCYKQKLRKGLWSPDEDEKLLNHITNHGHGCWSSVPKLAGLQRCGKSCRLRWINYLRPDLKRGAFSPEEENLIVE LHAVLGNRWSQIAAKLPGRTDNEIKNLWNSNIKKKLKQRGIDPNTHKPISEVDKDKPTTSSTDHMSLSSSSAANQDFYLQ RPSDFSDYFGPQKLVFNSNLGLSVDSSLCSMIPVQFIPGNKVGSVFQTPSCVKPSISLPPDNSSSTDHAAPNWEFQTNNT SSLTDNGGFTWSVPDSSPSLVKPNHNFEELKWSEYLNTPCFNGSTVHSQISLPIFIKSEADYLANVSSLADPWSQSQNEN LNTPEASDVFCKDLQRMAVSFGQSL
Raphanus sativus	RasMYB15	1.84637e+07	MFQNREMAKMKSGERLKQRQRKGFWSPEEDEKLSRFILSHGHSCWTTVPIKAGLQRNGKSCRLRWINYLRPGLKRDMISA EEEEIILTFHSSLGNKWSKIAQYLPGRTDNEIKNYWHSHLKKRWLTTHSSQHAPSISSSSGSRVSCGERNTQTLVPNHVI SFQGLPDKTSSSPSQESNNNYLCSSGPEEIPRFFFSEWFSSSDVTDSKHNQAPSIEGTISDYQEPGDVDQFHYNEMMMNN SNWTLDDVVFSSKCKKQEQKINKEDSDCNSFGFFFFHQE
Raphanus sativus	RasMYB16	1.84659e+07	MRKPEVASAATHQVKKMKKGLWSPEEDSKLMQYMINNGQGCWSDVAKNAGLQRCGKSCRLRWINYLRPDLKRGAFSPQEE ELIIRFHSILGNRWSQIAARMPGRTDNEIKNFWNSTIKKRLKKMSDASSLVNNSSSSPNASDSSSNNTSSSLDLKDIIGS FMSFQEQGFVNPSLTNIPTSNNPFQAAHMISHPCHDDYTPYVDGFYGVNTRLQGGIYFPPLECEEGDWYKADINNHVVEM NTNGAGNVPEGMRMEEYWDLDQLMSTEVPSFHFNFKQNT
Raphanus sativus	RasMYB17	1.84668e+07	MGRHSCCYKPKLRKGLWSPEEDEKLLNYIARHGHGCWSSVPKLAGLQRCGKSCRLRWINYLRPDLKRGAFSQDEEGLIIE LHAALGNRWSQIATRLPGRTDNEIKNFWNSCLKKKLRRKGIDPTTHKPLISDLQTLNVINQKLTSSQVVKSTGLINNPHE PSMVVSSQPGPWWFPSMANQNAAFCFSSSTTPSVSDQIVSLISSMSTSSSTTSMTSNFNPFPELYYCNNTVPSQTNSIYS AFFGNSFTEASQINNNNNPVVDDHPHGQDMKSWASEILHYTEHNQSSETGLEAEVKPDIGKYYWRSTSSSSSPNENAATL LHDADVEWYGKNLQKLNNMAFDQSL
Raphanus sativus	RasMYB18	1.84702e+07	MRKPEVAIAATHQVKKMKKGLWSPEEDSKLMQYMISNGQGCWSDVAKNAGLQRCGKSCRLRWINYLRPDLKRGAFSPQEE DLIIRFHSVLGNRWSQIAARLPGRTDNEIKNFWNSTIKKRLKKMSDTSNLVNNSSSSPNASDSSSNSSSSLEFKDIFGSF MSLQEQGYVNPSLTNMPHNNNPFPAPPHLISHPYKDDFTPYVDGFCGVTTGVQGELYFPPLECEEGDWYKADITNHLQDM NTNGAGNVPESVRMEEYWDLDQLMNAEAPSVYFNFKQNI
Raphanus sativus	RasMYB19	1.84751e+07	MGKMTKSGERPKQRQRKGLWSPEEDQKLKSFILSQGHACWTTVPILAGLQRNGKSCRLRWINYLRPGLKRGTFSAQEEET ILTLHSSLGNKWSRIAKYLPGRTDNEIKNYWHSYLKKRWLKSQPQFKTERSNVTESSSSPLSCGKRNPETLDNVISFQKL PEKPPSAPSQGRNKNMMNNNNNMPKLFFSEWITSSDPHINYSSDFTDSMHINRTQNRSEDEELMMINNSYSSLEDDVMFR TDFQQPHNEYANYYTSEDFFINSDVTYI
Raphanus sativus	RasMYB20	1.84814e+07	MGRHSCCYKQKLRKGLWSPEEDEKLLKHITNHGHGCWSSVPKLAGLQRCGKSCRLRWINYLRPDLKRGAFSPEEENLIVE LHSVLGNRWSQIAARLPGRTDNEIKNLWNSSIKKKLKQRGIDPNTHKPISEVESFSDKDKPTATSNNNHKSPSSSSATNQ DFFLDKPSDFSDYFGFQKLNFNSNLGLSVTPDSSPLCSMIPAQFSPGNMVGSVFQTPVSVKPSISLAPDNSASSVSVGDH VFPTNNTSNFFDNGGFSWSVPNSSSSSLVKPNHNLEEMKWSEYSMNSPFFNGSAQNSQPIYIKSEAEYLANVSNMADPWS QRQNENLATPEASDVFSKDLQRMAVSFGQSL
Raphanus sativus	RasMYB21	1.84819e+07	MVKTKAGERPKQRQRKGFWSPEEDEKLRSFILSHGHSCWTTVPIKAGLQRNGKSCRLRWINYLRPGLKRDMINAEEEEII MNFHSSLGNKWSRIAKYLPGRTDNEIKNYWHSHLKKRWLKSQRLQHATSSMSTSSESLVACGKRNPKTLISSHVISFQTP PEKSPSSPSQESLDNNNKNNYPCSSGPPEIPTLFFSEWFSSSDPHFDHSSDLTESNHNQTQTIQGPASDYEEPGDVNRFP YNEMVMDNSSNWSLNDVVFGSKWR
Raphanus sativus	RasMYB22	1.84854e+07	MMMRNPNNTTTRDKNKPNHACGGSNNKPKLRKGLWSPDEDERLIRYMLTNGQGCWSDIARNAGLLRCGKSCRLRWINYLR PDLKRGSFSPQEEDLIIHLHSILGNRWSQIATRLPGRTDNEIKNFWNSTLKKRFKNNNNTSSGSSPNNSNSNSLDPRDQH VDIGGKSNPMMDGYHHHDDTMIMRNTMRTDPSSFNFAPMVSGVGLNNLDPLISVPDHNQYQQMGNTGNVFTGLGDYGNAI IDPISKGASVENEWFLTPSVNGNAIACTTSNNLNVEVLDPCFINSKTMCHSESFKVGNMFSMENASWETENPKTGDWDLD GLIDNNSSFPFLDFQVD
Raphanus sativus	RasMYB23	1.84893e+07	MMMRNPDIATVKDRNKPNNACGVNNNKQKLRKGLWSPDEDEKLIRYMLTNGQGCWSDIARNAGLLRCGKSCRLRWINYLR PDLKRGSFSPQEEDLIFHLHSILGNRWSQIATRLPGRTDNEIKNFWNSTLKKRLKNNNNNTSSGSSPNNSNSNSLEPIDQ HVDMGDNSNPMMDNYHHQDDMMIGGNSMRMDSSSFSFAPVVGGVGLNGLDSLISVPDHNQYQQHTGNTGTNVNGLGDYGS AIIDPISNRASVESEWFLPPSENTNIIACATSNNLNLEALDPCFSSKYMCHSESFKVGNIMGMENSSWEIENPKIGDWDL DSLIDNNSSFPFLDFQIE
Raphanus sativus	RasMYB24	1.84898e+07	MSEKWEMKRDEMGHRCCGKHKVKRGLWSPEEDAKLLRYITTHGHPSWSSVPKLAGLQRCGKSCRLRWINYLRPDLKRGSF TAEEEQTIIDVHRILGNKWAQIAKHLPGRTDNEVKNFWNSCIKKKLLSQGLDPSTHNLMPSHKRSASSSSGNNPKQSKTK SIMANPTFDQSTTAFSITNVNPYTSNKPNRVKSPNQAPIPSQPVIPIDHTMSSLLNDENGIPNWSTVDGMAPIPEEAPMF SSEKAVTGVEDDDINMDILFNTPSSSTFDPDFASIFSSAMSMDFNPMDDLGWSF
Raphanus sativus	RasMYB25	1.84902e+07	MGHHSCCNKQKVKRGLWSPKEDKKLINFISTYGHGCWSSVPKHAGLQRCGKSCRLRWINYLRPDLKRGSFSSQESALIIE LHSLLGNRWAQIAKHLPGRTDNEVKNFWNSSIKKKLMSRHHLNHHISSMASLLTNLPCHNGFNATNGDDEGSRFMSNIII TNTNPNFITPSHLSLPSPHVMAPSMFPTSSEGDFKFPTTTNTNQSHQDNSLYKNLDIFSATPMTNSHHHHHYDNDSQWSS LPDLPASTICSYQETIQDYNDGNKVFVTPYNSNGDDLRSIPLVATKLLCGQVLENKIISSSPVSQAHDLLIPTRYNLQMP GDHHRVDSYINHMIIPSSSSSPSLSPISCGQYVIN
Capsella rubella	CruMYB1	6.27973e+06	MTKSGERPKQRQRKGLWSPEEDQKLKNFIISHGHACWTTVPLLAGLQRNGKSCRLRWINYLRPGLKRGTFSEEEEDIILT LHSSLGNKWSRIAKYLPGRTDNEIKNYWHSYLKKRWLKSQPQLKTQISDITESTSSLLSCGKRNLEAETLNHVISFEKLA ELPSSSSSPLPQQENNTNMMMNNDKYLPKLFFSEWISSSNPHIDYSTGVVTDSKHVSQTQDQIDEEEVMMINNSYSSLED VMLRTDQFLQPDHDYANYYSSGDFFINNDQSYV
Capsella rubella	CruMYB2	6.28617e+06	MAKTKSGEKQRKGLWSPEEDEKLRSCILSHGHSCWTNVPIKAGLQRNGKSCRLRWINYLRPGLKRDMISAEEEETILTFH SSLGNKWSQIAKFLPGRTDNEIKNYWHSHLKKRWLKSHNLQHPKSISSSSSSLVSCQKRNPETLISNHVISFQRLVENKS SSPSQESNGNNNSHQCSSAPEFPRLFFNEWLSSSSDPQVDDSSVFTDSKHDQAPNVENSVLDYEETSDVDQFHYNETMIN NNNWTLNDVVFGSKFQKHESQN
Capsella rubella	CruMYB3	6.28799e+06	MGRHSCCFKQKLRKGLWSPEEDEKLLNYITRHGHGCWSSVPKLAGLQRCGKSCRLRWINYLRPDLKRGAFSQDEESLIIE LHAALGNRWSQIATRLPGRTDNEIKNFWNSCLKKKLRRKGIDPTTHKPLVTTNELHQTLNVIDQKLTSSEVVKSTGSINN NTHDHQSMVVSNQSGPWWFPAATTTTTTTNQNAAFCFSSSNTTPTVSDQIVSLISSMSTSSSPTPMTSNFNPAAPNNWEL QQLNYCNTVPSQTNSIYSAFFGNNHYTEASQIMNTNNNNNNNPVLDHHQDMKSWASEILHYTEQNQTSETCLETEVKPDI AKYYWRSASSSSSPNQEAATLLHDADVEVYGKNLQKLNSMVFDQSL
Capsella rubella	CruMYB4	6.28808e+06	MMGRHSCCYKQKLRKGLWSPEEDEKLLRYITKYGHGCWSSVPKQAGLQRCGKSCRLRWINYLRPDLKRGAFSQDEENLII ELHAVLGNRWSQIAAQLPGRTDNEIKNLWNSCLKKKLRLRGIDPVTHKLLTEIESGTDDKPKPVEKSQQQTYYHLVETEG SSSTTTCSTTTNQNNNNNNNTDHLYTGNFGFQRLSIENGSRTATGSDLGIWIPQTGRNHHHVDENVPSAVVLPGSMFSSG LTGYRSSNLGLIELENSFSTGPMMTEQQQIQESNYNNNNSSAFFGAGNVNWGLTMDENQIPFAISNHSNSSLYSDIKSET NFFGTEATNVGMWPICNQLQAQQHAYGHI
Capsella rubella	CruMYB5	6.28833e+06	MRKPEVAIAASTTHQVKKMKKGLWSPEEDSKLMQYMLSNGQGCWSDVAKNAGLQRCGKSCRLRWINYLRPDLKRGAFSPQ EEDLIIRFHSILGNRWSQIAARLPGRTDNEIKNFWNSTIKKRLKKMSDTSNLINNSSSSPANTASDTSSNSTSSLELKDI IGSFMSLQEQGFVNPNSLTHHMPTNNPFPAPNMISHPCNDDFITYADGIYGVNAGVQGELYFPPLECDQESDWYNANINN HLEELNTNGSGNEPDQGMIRPVEEFWDIDQLMNTEVPSFYFNFKQSI
Capsella rubella	CruMYB6	6.29238e+06	MVYKSEKPNRKMKSKEKQRKGLWSPEEDEKLRSHVLKYGHGCWSTIPILTGLQRNGKSCRLRWVNYLRPGLKKSTFTKEE ETTLVSLHSMLGNKWSQISKFLPGRTDNEIKNYWHSNLKKGVSLTKHVTTRTPQTSSVKSSLEALQSTTERSSSSISVGE TFNAQTPSFLPSLVFSEWLDYSLFTDQSPQKTSYVQNSVVHEERRFTGPCGTLYLEDSSLPDFVPTSEFLLEDEISEIEF CPSFSDNFLFDGLINELRPM
Capsella rubella	CruMYB7	6.29805e+06	MMMRKPDITTTRDKGKPNHACGGNNNKPKLRKGLWSPDEDEKLIRYMLTNGQGCWSDIARNAGLLRCGKSCRLRWINYLR PDLKRGSFSPQEEDLIFHLHSILGNRWSQIATRLPGRTDNEIKNFWNSTLKKRLKNNNNNTSSGSSPNNSNSNSMDPRDL HVDMAGGNSTPMIDGYHHHDDNMIIVGNTMSMESSSSFNFAPMVNSVGLNQLDDPLMISSLPDNRYHQMGNTGNVFNVNG LEDYGNTILDQASKRVSVEGDHWFLPPSEGTNIIACSTSNNNLNLQVLDPCFNSKNICHAESFKVGNMLGMENGEWEIEN PKIGDWDLDGLIDNNSSFPFLDFQVE
Capsella rubella	CruMYB8	6.29897e+06	MREKWEMKRDEMGHRCCGKHKVKRGLWSPEEDEKLLRYITTHGHPSWSSVPKLAGLQRCGKSCRLRWINYLRPDLKRGSF NEEEEQIIIDVHRILGNKWAQIAKHLPGRTDNEVKNFWNSCIKKKLLSQGLDPSTHNLMPSHKRSSSSSNISNNVSKPRS KTTSIMKNPSDLDQATTAFSITNINPPTSNKPNRLKSPVRTLTPSQAMIPINDTMSSLLDDENMIPHWSHVDEMAIHEAP MLPGDKPVAGVDDDDLNMDILFNTPSSSAFDPDFASIFSSAMSSIDFNPMDDLGWTF
Capsella rubella	CruMYB9	6.29959e+06	MGHHSCCNKQKVKRGLWSPEEDEKLINYINSYGHGCWSSVPKHAGLQRCGKSCRLRWINYLRPDLKRGSFSPQEAALIIE LHSILGNRWAQIAKHLPGRTDNEVKNFWNSSIKKKLMSHHHHGHHLHHHHHHLSSMASLLTNLPYHNGFNPTTHVDDESS RFMSNIITTTNPTFITPSHLSLQSPHVMTPLMFPTPREGDFKFINTNQSHQDNNLYNNFDILSATAVINNHHQPLLSSSS HDNDPQWPALPDFPASTISSFQETLQDYDDANKLNVFVTPYNDNAKKLSCGEVLEGKVLSSSSPVSQDHGLLLPTSYNLQ MSTTGDHHHRVDSYINHMVIPSSSSSSPISCGQYVIT
Capsella rubella	CruMYB10	6.30144e+06	MGHHSCCNQQKVKRGLWSPEEDEKLIRYITTHGYGCWSEVPEKAGLQRCGKSCRLRWINYLRPDIRRGRFSPEEEKLIIS LHGVVGNRWAHIASHLPGRTDNEIKNYWNSWIKKKIRKPHHHYNRHQPSITTVTLNLDDTAIATTTNPASTVDNLHFDGF TDSPNQLNFANNDQENNIKIQETALFSHKTPLFMVDTALPILEGMFSQNTITNNNNKSNDHATQRGSGNLCEQAFVTTNT EEWDMNLPQQEQREPFQVPTMASHLFSNSTNSNMETTISYNLPALIEDNMDNIVPIENSNVQDGYMASTFECLKRQDLSY DQWVDSQQCSNFFFWDSLNINVDGSSSLVGNQDPSMTLGSSALSSSFPSSF
Capsella rubella	CruMYB11	6.30261e+06	MKRSHSCCYKQKLRKGLWSPEEDEKLLNYITKHGHGSWSSVPKLAGLQRCGKSCRLRWINYLRPDLKRGAFSSEEQDLIV ELHAVLGNRWSQIAARLPGRTDNEIKNLWNSCIKKKLRQKGIDPITHKPLSEVDGDTNISFNHSSTSFSSESNQDFFVKE PSDFSDYLAFQKQDTNSVSQSSMIDGSSVSISGFETQSYVKSSIPPRDNTSSTISGEDHVQVIEPTWESNFGTTSHLDNP SLEEMKWSEEYLNESLFLNPVYVKSETDFDSNIAFPWSQSQACDVIPKDLQRMVFSFGQTL
Capsella rubella	CruMYB12	6.30513e+06	MGRHSCCYKQKLRKGLWSPEEDEKLLNHITNHGHGCWSSVPKLAGLQRCGKSCRLRWINYLRPDLKRGAFSPEEENLIVE LHAALGNRWSQIASRLPGRTDNEIKNLWNSSIKKKLKQRGIDPNTHKPISEVESFSDRDKPTTTSNNKRIGNDHKSPSSS SATNQDFFLERPSDFSDFFGFQKLNFNSSLGLSVTTDSSLCSMIPPQFSSGNMVVGSVFQTPVCVKPSISLPQDNSSSPV SGGEHVKSAAPNWEFQTNNNTANFFDNGGFSWSIPNSSSTVSSQVKPNHNLEEIKWSEYLNTPFFIGSTVQSQSTQPIYI KSETDYLASVSNMTDPWSQSQNENLVTAEASDVFSKDLQRMAVSFGQSL
Capsella rubella	CruMYB13	2.36366e+07	MMGRHSCCYKQKLRKGLWSPEEDEKLLRYITKYGHGCWSSVPKQAGLQRCGKSCRLRWINYLRPDLKRGAFSQDEENLII ELHAVLGNRWSQIAAQLPGRTDNEIKNLWNSCLKKKLRLRGIDPVTHKLLTEIESGTDDKPKPVEKSQQQTYYHLVETEG SSSTTTCSTTTNQNNNNNNNTDHLYTGNFGFQRLSIENGSRTATGSDLGIWIPQTGRNHHHVDENVPSAVSSSKFRRVTT TTTTVQHFLELGM
Capsella rubella	CruMYB14	2.36367e+07	MGRHSCCFKQKLRKGLWSPEEDEKLLNYITRHGHGCWSSVPKLAGLQRCGKSCRLRWINYLRPDLKRGAFSQDEESLIIE LHAALGNRWSQIATRLPGRTDNEIKNFWNSCLKKKLRRKGIDPTTHKPLVTTNELHQTLNVIDQKLTSSEVVKSTGSINN NTHDHQSMVVSNQSGPWWFPAATTTTTTTNQNAAFCFSSSNTTPTVSDQIVSLISSMSTSSSPTPMTSNFNPAAPNNWEL QQLNYCNTVPSQTNSIYSAFFVLDHHQDMKSWASEILHYTEQNQTSETCLETEVKPDIAKYYWRSASSSSSPNQEAATLL HDADVEVYGKNLQKLNSMVFDQSL
