# Supplementary material for: Identification and Phylogenetic Analysis of the R2R3-MYB Subfamily in Brassica napus
Source: Plants (Basel). 2023 Feb 16;12(4):886. doi: 10.3390/plants12040886 (PMC9962269; doi:10.3390/plants12040886)
Supplement: Supplementary file 1 [file plants-12-00886-s001.zip › plants-2182704-supplementary/Table S3.xlsx]

## Sheet: Sheet1
Table S3: The information of identified 10 motifs in BnMYB proteins
Motif name	Motif sequence	width	E-value
Motif1	QRCGKSCRLRWINYLRPDLKRGAFSPZEEELIIELHSILGNR	42	3.9e-1703
Motif2	CCYKQKLRKGLWSPEEDEKLJRYITTHGHGCWSSVPKLAGL	41	1.9e-1440
Motif3	WSQIAKRLPGRTDNEIKNFWNSCJKKKLKKKGIDPNTHKPS	41	1.4e-1255
Motif4	WFLPPSENTNGIACTTSNNLNLEALDPCFNSKNMCHSESFKVGNIFGMENASWEIENPKIGDWDLDGLIDNNSSFPFLDFQV	82	3e-209
Motif5	PFPAPHMISHPCNDDFTPYVDGFYGVNTGLQGELYFPPL	39	7.5e-146
Motif6	APMFSSEKAVVGVDDDDLNMDILFNTPSSSTFDPDFASIFSSAMSIDFNPMDDLG	55	1.7e-143
Motif7	SSSSSPNESAATLLHDADVELYGKNLQKLNNMAFDQ	36	7.3e-117
Motif8	TSTIDNLHFDGFMDSPNQLNFTNDQETNAKIQETFFSHKPPLFMVDTTLPVLEGMFSQNIITNNNKNNNHHDTQRGGRGGVFEQSFLTNNTEEWDMNLPQQEPFQVPTMVSHLFNNSTNSNTETVISYNLPALVEGNVDNI	141	2.2e-115
Motif9	MOTIF TVPSQSNSIYSAFFGNHYTEASQIMNNNNNHV	32	2.6e-115
Motif10	MEEYWDLDQLMNTEVPSFYFNFKQSI	26	4.5e-108
