# Supplementary material for: Identification and Phylogenetic Analysis of the R2R3-MYB Subfamily in Brassica napus
Source: Plants (Basel). 2023 Feb 16;12(4):886. doi: 10.3390/plants12040886 (PMC9962269; doi:10.3390/plants12040886)
Supplement: Supplementary file 1 [file plants-12-00886-s001.zip › plants-2182704-supplementary/Table S4.xlsx]

## Sheet: Sheet1
Table S4: Information on Ka, Ks and Ka/Ks ratios of Brassica napus. See the abbreviations at the end of the table.
Gene Name	Gene Name	Method	Ka	Ks	Ka/Ks	Selection pressure	Duplication Type
BnaMYB1	BnaMYB21	NG	0.0110138	0.0540352	0.203827	Purifying selection	WGD or Segmental
BnaMYB1	BnaMYB28	NG	0.957258	1.18094	0.810588	Purifying selection	WGD or Segmental
BnaMYB2	BnaMYB10	NG	0.0564285	0.403681	0.139785	Purifying selection	WGD or Segmental
BnaMYB2	BnaMYB22	NG	0.00418673	0.0353694	0.118372	Purifying selection	WGD or Segmental
BnaMYB2	BnaMYB29	NG	0.0555102	0.434408	0.127784	Purifying selection	WGD or Segmental
BnaMYB3	BnaMYB5	NG	0.339631	0.438037	0.775346	Purifying selection	WGD or Segmental
BnaMYB3	BnaMYB19	NG	0.968333	1.14192	0.847986	Purifying selection	WGD or Segmental
BnaMYB3	BnaMYB23	NG	0.179945	0.236433	0.761083	Purifying selection	WGD or Segmental
BnaMYB3	BnaMYB25	NG	0.233767	0.387362	0.603483	Purifying selection	WGD or Segmental
BnaMYB4	BnaMYB14	NG	0.600254	1.16674	0.514471	Purifying selection	WGD or Segmental
BnaMYB4	BnaMYB16	NG	0.605559	0.968906	0.624993	Purifying selection	WGD or Segmental
BnaMYB4	BnaMYB24	NG	0.106171	0.101952	1.04139	Purifying selection	WGD or Segmental
BnaMYB4	BnaMYB31	NG	0.509419	0.860085	0.592289	Purifying selection	WGD or Segmental
BnaMYB4	BnaMYB34	NG	0.739289	0.917168	0.806057	Purifying selection	WGD or Segmental
BnaMYB5	BnaMYB23	NG	0.36434	0.547021	0.666043	Purifying selection	WGD or Segmental
BnaMYB5	BnaMYB25	NG	0.1116	0.211892	0.526685	Purifying selection	WGD or Segmental
BnaMYB6	BnaMYB32	NG	1.00516	0.983618	1.0219	Purifying selection	WGD or Segmental
BnaMYB7	BnaMYB11	NG	0.75827	1.14172	0.664146	Purifying selection	WGD or Segmental
BnaMYB7	BnaMYB26	NG	0.00852534	0.0495528	0.172046	Purifying selection	WGD or Segmental
BnaMYB7	BnaMYB30	NG	0.712269	0.954798	0.745988	Purifying selection	WGD or Segmental
BnaMYB8	BnaMYB20	NG	0.594764	0.91843	0.647588	Purifying selection	WGD or Segmental
BnaMYB8	BnaMYB32	NG	0.358181	0.479842	0.746457	Purifying selection	WGD or Segmental
BnaMYB9	BnaMYB21	NG	0.968078	1.12178	0.862985	Purifying selection	WGD or Segmental
BnaMYB9	BnaMYB28	NG	0.976022	1.09676	0.889917	Purifying selection	WGD or Segmental
BnaMYB10	BnaMYB22	NG	0.0621873	0.370099	0.168029	Purifying selection	WGD or Segmental
BnaMYB10	BnaMYB29	NG	0.00647363	0.0528201	0.12256	Purifying selection	WGD or Segmental
BnaMYB11	BnaMYB26	NG	0.78211	0.979409	0.798553	Purifying selection	WGD or Segmental
BnaMYB11	BnaMYB30	NG	0.015561	0.0309841	0.502225	Purifying selection	WGD or Segmental
BnaMYB12	BnaMYB27	NG	0.664473	0.753946	0.881327	Purifying selection	WGD or Segmental
BnaMYB14	BnaMYB16	NG	0.706701	1.00114	0.705896	Purifying selection	WGD or Segmental
BnaMYB14	BnaMYB24	NG	0.632276	1.07733	0.586895	Purifying selection	WGD or Segmental
BnaMYB14	BnaMYB31	NG	0.644084	0.693023	0.929383	Purifying selection	WGD or Segmental
BnaMYB14	BnaMYB34	NG	0.756984	0.7954	0.951702	Purifying selection	WGD or Segmental
BnaMYB15	BnaMYB33	NG	0.00682259	0.0331617	0.205737	Purifying selection	WGD or Segmental
BnaMYB16	BnaMYB31	NG	0.714587	0.871994	0.819486	Purifying selection	WGD or Segmental
BnaMYB16	BnaMYB34	NG	0.389948	0.59461	0.655805	Purifying selection	WGD or Segmental
BnaMYB17	BnaMYB18	NG	0.364376	0.733286	0.496908	Purifying selection	WGD or Segmental
BnaMYB19	BnaMYB23	NG	0.941428	1.25807	0.748313	Purifying selection	WGD or Segmental
BnaMYB19	BnaMYB25	NG	1.00012	0.999552	1.00057	Purifying selection	WGD or Segmental
BnaMYB20	BnaMYB32	NG	0.790754	0.956042	0.827111	Purifying selection	WGD or Segmental
BnaMYB21	BnaMYB28	NG	0.953345	1.19955	0.794754	Purifying selection	WGD or Segmental
BnaMYB22	BnaMYB29	NG	0.0614764	0.387423	0.15868	Purifying selection	WGD or Segmental
BnaMYB23	BnaMYB25	NG	0.376303	0.537835	0.699663	Purifying selection	WGD or Segmental
BnaMYB24	BnaMYB31	NG	0.550407	0.838061	0.656763	Purifying selection	WGD or Segmental
BnaMYB24	BnaMYB34	NG	0.718972	0.809564	0.888098	Purifying selection	WGD or Segmental
BnaMYB26	BnaMYB30	NG	0.731291	0.855324	0.854987	Purifying selection	WGD or Segmental
BnaMYB31	BnaMYB34	NG	0.68478	0.913682	0.749473	Purifying selection	WGD or Segmental
NG: NG referred to the method Nei, M., & Gojobori, T. (1986). Simple methods for estimating the numbers of synonymous and nonsynonymous nucleotide substitutions. Molecular biology and evolution, 3(5), 418-426.
WGD: Whole-genome duplication.
