# Supplementary material for: Identification and Phylogenetic Analysis of the R2R3-MYB Subfamily in Brassica napus
Source: Plants (Basel). 2023 Feb 16;12(4):886. doi: 10.3390/plants12040886 (PMC9962269; doi:10.3390/plants12040886)
Supplement: Supplementary file 1 [file plants-12-00886-s001.zip › plants-2182704-supplementary/Table S5.xlsx]

## Sheet: Sheet1
Table S5. Cis-element of genes
Gene	Cis-element	Cis-element sequence	Start position	Sequence length	Last position	Species	Influence
BnaMYB1	TGA-element	AACGAC	185	6	191	Brassica oleracea	auxin-responsive element
BnaMYB1	ABRE	ACGTG	47	5	52	Arabidopsis thaliana	cis-acting element involved in the abscisic acid responsiveness
BnaMYB1	ABRE	ACGTG	522	5	527	Arabidopsis thaliana	cis-acting element involved in the abscisic acid responsiveness
BnaMYB1	ABRE	ACGTG	549	5	554	Arabidopsis thaliana	cis-acting element involved in the abscisic acid responsiveness
BnaMYB1	ABRE	CGCACGTGTC	954	9	963	Hordeum vulgare	cis-acting element involved in the abscisic acid responsiveness
BnaMYB1	ABRE	CACGTG	956	6	962	Arabidopsis thaliana	cis-acting element involved in the abscisic acid responsiveness
BnaMYB1	ABRE	ACGTG	957	5	962	Arabidopsis thaliana	cis-acting element involved in the abscisic acid responsiveness
BnaMYB1	CGTCA-motif	CGTCA	1341	5	1346	Hordeum vulgare	cis-acting regulatory element involved in the MeJA-responsiveness
BnaMYB1	TGACG-motif	TGACG	1341	5	1346	Hordeum vulgare	cis-acting regulatory element involved in the MeJA-responsiveness
BnaMYB1	HD-Zip 1	CAAT(A/T)ATTG	1202	8.5	1210.5	Arabidopsis thaliana	element involved in differentiation of the palisade mesophyll cells
BnaMYB1	MYB	TAACCA	534	6	540	Arabidopsis thaliana
BnaMYB1	Myb	TAACTG	918	6	924	Arabidopsis thaliana
BnaMYB1	Myb	TAACTG	1370	6	1376	Arabidopsis thaliana
BnaMYB1	MYC	CAATTG	17	6	23	Arabidopsis thaliana
BnaMYB1	MYC	CATTTG	126	6	132	Arabidopsis thaliana
BnaMYB1	Myc	TCTCTTA	1298	7	1305	Arabidopsis thaliana
BnaMYB2	ABRE	ACGTG	144	5	149	Arabidopsis thaliana	cis-acting element involved in the abscisic acid responsiveness
BnaMYB2	ABRE	ACGTG	149	5	154	Arabidopsis thaliana	cis-acting element involved in the abscisic acid responsiveness
BnaMYB2	ABRE	CGCACGTGTC	604	9	613	Hordeum vulgare	cis-acting element involved in the abscisic acid responsiveness
BnaMYB2	ABRE	ACGTG	925	5	930	Arabidopsis thaliana	cis-acting element involved in the abscisic acid responsiveness
BnaMYB2	ABRE	ACGTG	1288	5	1293	Arabidopsis thaliana	cis-acting element involved in the abscisic acid responsiveness
BnaMYB2	ARE	AAACCA	77	6	83	Zea mays	cis-acting regulatory element essential for the anaerobic induction
BnaMYB2	ARE	AAACCA	1168	6	1174	Zea mays	cis-acting regulatory element essential for the anaerobic induction
BnaMYB2	ARE	AAACCA	1439	6	1445	Zea mays	cis-acting regulatory element essential for the anaerobic induction
BnaMYB2	CGTCA-motif	CGTCA	8	5	13	Hordeum vulgare	cis-acting regulatory element involved in the MeJA-responsiveness
BnaMYB2	CGTCA-motif	CGTCA	558	5	563	Hordeum vulgare	cis-acting regulatory element involved in the MeJA-responsiveness
BnaMYB2	CGTCA-motif	CGTCA	1286	5	1291	Hordeum vulgare	cis-acting regulatory element involved in the MeJA-responsiveness
BnaMYB2	TGACG-motif	TGACG	8	5	13	Hordeum vulgare	cis-acting regulatory element involved in the MeJA-responsiveness
BnaMYB2	TGACG-motif	TGACG	558	5	563	Hordeum vulgare	cis-acting regulatory element involved in the MeJA-responsiveness
BnaMYB2	TGACG-motif	TGACG	1286	5	1291	Hordeum vulgare	cis-acting regulatory element involved in the MeJA-responsiveness
BnaMYB2	MBS	CAACTG	316	6	322	Arabidopsis thaliana	MYB binding site involved in drought-inducibility
BnaMYB2	MBSI	TTTTTACGGTTA	1382	11	1393	Petunia hybrida	MYB binding site involved in flavonoid biosynthetic genes regulation
BnaMYB2	MYB	CAACAG	4	6	10	Arabidopsis thaliana
BnaMYB2	MYB	TAACCA	343	6	349	Arabidopsis thaliana
BnaMYB2	MYB	TAACCA	1008	6	1014	Arabidopsis thaliana
BnaMYB2	MYB	TAACCA	1360	6	1366	Arabidopsis thaliana
BnaMYB2	Myb	CAACTG	316	6	322	Arabidopsis thaliana
BnaMYB2	Myb	TAACTG	513	6	519	Arabidopsis thaliana
BnaMYB2	MYC	CAATTG	268	6	274	Arabidopsis thaliana
BnaMYB2	MYC	CATTTG	1319	6	1325	Arabidopsis thaliana
BnaMYB3	TC-rich repeats	GTTTTCTTAC	1325	9	1334	Nicotiana tabacum	cis-acting element involved in defense and stress responsiveness
BnaMYB3	LTR	CCGAAA	518	6	524	Hordeum vulgare	cis-acting element involved in low-temperature responsiveness
BnaMYB3	LTR	CCGAAA	1046	6	1052	Hordeum vulgare	cis-acting element involved in low-temperature responsiveness
BnaMYB3	ABRE	ACGTG	560	5	565	Arabidopsis thaliana	cis-acting element involved in the abscisic acid responsiveness
BnaMYB3	ABRE	ACGTG	647	5	652	Arabidopsis thaliana	cis-acting element involved in the abscisic acid responsiveness
BnaMYB3	ARE	AAACCA	973	6	979	Zea mays	cis-acting regulatory element essential for the anaerobic induction
BnaMYB3	ARE	AAACCA	1305	6	1311	Zea mays	cis-acting regulatory element essential for the anaerobic induction
BnaMYB3	ARE	AAACCA	1331	6	1337	Zea mays	cis-acting regulatory element essential for the anaerobic induction
BnaMYB3	CGTCA-motif	CGTCA	746	5	751	Hordeum vulgare	cis-acting regulatory element involved in the MeJA-responsiveness
BnaMYB3	CGTCA-motif	CGTCA	1072	5	1077	Hordeum vulgare	cis-acting regulatory element involved in the MeJA-responsiveness
BnaMYB3	TGACG-motif	TGACG	746	5	751	Hordeum vulgare	cis-acting regulatory element involved in the MeJA-responsiveness
BnaMYB3	TGACG-motif	TGACG	1072	5	1077	Hordeum vulgare	cis-acting regulatory element involved in the MeJA-responsiveness
BnaMYB3	HD-Zip 1	CAAT(A/T)ATTG	222	8	230	Arabidopsis thaliana	element involved in differentiation of the palisade mesophyll cells
BnaMYB3	P-box	CCTTTTG	1024	7	1031	Oryza sativa	gibberellin-responsive element
BnaMYB3	MYB	CAACCA	667	6	673	Arabidopsis thaliana
BnaMYB3	MYB	TAACCA	1104	6	1110	Arabidopsis thaliana
BnaMYB3	MYB	CAACCA	1339	6	1345	Arabidopsis thaliana
BnaMYB3	Myc	TCTCTTA	1468	7	1475	Arabidopsis thaliana
BnaMYB3	MYC	CATTTG	814	6	820	Arabidopsis thaliana
BnaMYB3	MYC	CATTTG	963	6	969	Arabidopsis thaliana
BnaMYB3	MYC	CATGTG	1123	6	1129	Arabidopsis thaliana
BnaMYB3	TCA	TCATCTTCAT	1354	9	1363	Pisum sativum
BnaMYB3	TCA	TCATCTTCAT	1357	9	1366	Pisum sativum
BnaMYB4	TC-rich repeats	ATTCTCTAAC	805	9	814	Nicotiana tabacum	cis-acting element involved in defense and stress responsiveness
BnaMYB4	TC-rich repeats	GTTTTCTTAC	965	9	974	Nicotiana tabacum	cis-acting element involved in defense and stress responsiveness
BnaMYB4	LTR	CCGAAA	1284	6	1290	Hordeum vulgare	cis-acting element involved in low-temperature responsiveness
BnaMYB4	ARE	AAACCA	16	6	22	Zea mays	cis-acting regulatory element essential for the anaerobic induction
BnaMYB4	ARE	AAACCA	955	6	961	Zea mays	cis-acting regulatory element essential for the anaerobic induction
BnaMYB4	MBS	CAACTG	1431	6	1437	Arabidopsis thaliana	MYB binding site involved in drought-inducibility
BnaMYB4	Myb	CAACTG	1431	6	1437	Arabidopsis thaliana
BnaMYB4	MYB	TAACCA	779	6	785	Arabidopsis thaliana
BnaMYB4	MYB	TAACCA	1141	6	1147	Arabidopsis thaliana
BnaMYB4	MYC	CATTTG	45	6	51	Arabidopsis thaliana
BnaMYB4	MYC	CATGTG	1365	6	1371	Arabidopsis thaliana
BnaMYB4	MYC	CAATTG	1466	6	1472	Arabidopsis thaliana
BnaMYB4	TCA	TCATCTTCAT	1331	9	1340	Pisum sativum
BnaMYB5	TC-rich repeats	GTTTTCTTAC	1343	9	1352	Nicotiana tabacum	cis-acting element involved in defense and stress responsiveness
BnaMYB5	TCA-element	CCATCTTTTT	583	9	592	Nicotiana tabacum	cis-acting element involved in salicylic acid responsiveness
BnaMYB5	ABRE	ACGTG	527	5	532	Arabidopsis thaliana	cis-acting element involved in the abscisic acid responsiveness
BnaMYB5	ABRE	ACGTG	644	5	649	Arabidopsis thaliana	cis-acting element involved in the abscisic acid responsiveness
BnaMYB5	ABRE	ACGTG	907	5	912	Arabidopsis thaliana	cis-acting element involved in the abscisic acid responsiveness
BnaMYB5	ABRE	ACGTG	1446	5	1451	Arabidopsis thaliana	cis-acting element involved in the abscisic acid responsiveness
BnaMYB5	ARE	AAACCA	1349	6	1355	Zea mays	cis-acting regulatory element essential for the anaerobic induction
BnaMYB5	CGTCA-motif	CGTCA	1448	5	1453	Hordeum vulgare	cis-acting regulatory element involved in the MeJA-responsiveness
BnaMYB5	TGACG-motif	TGACG	1448	5	1453	Hordeum vulgare	cis-acting regulatory element involved in the MeJA-responsiveness
BnaMYB5	MYB	CAACCA	664	6	670	Arabidopsis thaliana
BnaMYB5	MYB	TAACCA	973	6	979	Arabidopsis thaliana
BnaMYB5	MYB	CAACCA	1357	6	1363	Arabidopsis thaliana
BnaMYB5	Myc	TCTCTTA	1476	7	1483	Arabidopsis thaliana
BnaMYB5	MYC	CATGTG	9	6	15	Arabidopsis thaliana
BnaMYB5	MYC	CATTTG	801	6	807	Arabidopsis thaliana
BnaMYB5	MYC	CATTTG	1116	6	1122	Arabidopsis thaliana
BnaMYB5	TCA	TCATCTTCAT	1369	9	1378	Pisum sativum
BnaMYB5	TCA	TCATCTTCAT	1372	9	1381	Pisum sativum
BnaMYB5	TCA	TCATCTTCAT	1375	9	1384	Pisum sativum
BnaMYB6	ABRE	CACGTG	1165	6	1171	Arabidopsis thaliana	cis-acting element involved in the abscisic acid responsiveness
BnaMYB6	ABRE	ACGTG	1166	5	1171	Arabidopsis thaliana	cis-acting element involved in the abscisic acid responsiveness
BnaMYB6	ARE	AAACCA	7	6	13	Zea mays	cis-acting regulatory element essential for the anaerobic induction
BnaMYB6	ARE	AAACCA	1049	6	1055	Zea mays	cis-acting regulatory element essential for the anaerobic induction
BnaMYB6	ARE	AAACCA	1252	6	1258	Zea mays	cis-acting regulatory element essential for the anaerobic induction
BnaMYB6	ARE	AAACCA	1280	6	1286	Zea mays	cis-acting regulatory element essential for the anaerobic induction
BnaMYB6	ARE	AAACCA	1288	6	1294	Zea mays	cis-acting regulatory element essential for the anaerobic induction
BnaMYB6	MYB	TAACCA	804	6	810	Arabidopsis thaliana
BnaMYB6	MYB	TAACCA	837	6	843	Arabidopsis thaliana
BnaMYB6	MYB	TAACCA	846	6	852	Arabidopsis thaliana
BnaMYB6	Myb	TAACTG	392	6	398	Arabidopsis thaliana
BnaMYB6	Myc	TCTCTTA	1464	7	1471	Arabidopsis thaliana
BnaMYB6	MYC	CATTTG	332	6	338	Arabidopsis thaliana
BnaMYB6	MYC	CATTTG	570	6	576	Arabidopsis thaliana
BnaMYB6	MYC	CATTTG	976	6	982	Arabidopsis thaliana
BnaMYB6	MYC	CATTTG	1185	6	1191	Arabidopsis thaliana
BnaMYB6	MYC	CATGTG	1219	6	1225	Arabidopsis thaliana
BnaMYB7	TCA-element	CCATCTTTTT	786	9	795	Nicotiana tabacum	cis-acting element involved in salicylic acid responsiveness
BnaMYB7	TCA-element	CCATCTTTTT	1441	9	1450	Nicotiana tabacum	cis-acting element involved in salicylic acid responsiveness
BnaMYB7	ABRE	CACGTG	637	6	643	Arabidopsis thaliana	cis-acting element involved in the abscisic acid responsiveness
BnaMYB7	ABRE	ACGTG	638	5	643	Arabidopsis thaliana	cis-acting element involved in the abscisic acid responsiveness
BnaMYB7	ABRE	CACGTG	1049	6	1055	Arabidopsis thaliana	cis-acting element involved in the abscisic acid responsiveness
BnaMYB7	ABRE	ACGTG	1050	5	1055	Arabidopsis thaliana	cis-acting element involved in the abscisic acid responsiveness
BnaMYB7	ARE	AAACCA	625	6	631	Zea mays	cis-acting regulatory element essential for the anaerobic induction
BnaMYB7	ARE	AAACCA	955	6	961	Zea mays	cis-acting regulatory element essential for the anaerobic induction
BnaMYB7	ARE	AAACCA	1167	6	1173	Zea mays	cis-acting regulatory element essential for the anaerobic induction
BnaMYB7	MBS	CAACTG	492	6	498	Arabidopsis thaliana	MYB binding site involved in drought-inducibility
BnaMYB7	Myb	CAACTG	492	6	498	Arabidopsis thaliana
BnaMYB7	MYB	TAACCA	334	6	340	Arabidopsis thaliana
BnaMYB7	MYC	CATTTG	468	6	474	Arabidopsis thaliana
BnaMYB7	MYC	CATTTG	1225	6	1231	Arabidopsis thaliana
BnaMYB7	Myc	TCTCTTA	1068	7	1075	Arabidopsis thaliana
BnaMYB7	TCA	TCATCTTCAT	8	9	17	Pisum sativum
BnaMYB8	TGA-element	AACGAC	905	6	911	Brassica oleracea	auxin-responsive element
BnaMYB8	TC-rich repeats	ATTCTCTAAC	582	9	591	Nicotiana tabacum	cis-acting element involved in defense and stress responsiveness
BnaMYB8	LTR	CCGAAA	114	6	120	Hordeum vulgare	cis-acting element involved in low-temperature responsiveness
BnaMYB8	ABRE	ACGTG	383	5	388	Arabidopsis thaliana	cis-acting element involved in the abscisic acid responsiveness
BnaMYB8	HD-Zip 1	CAAT(A/T)ATTG	635	8	643	Arabidopsis thaliana	element involved in differentiation of the palisade mesophyll cells
BnaMYB8	Myb	TAACTG	321	6	327	Arabidopsis thaliana
BnaMYB8	MYB	CAACAG	76	6	82	Arabidopsis thaliana
BnaMYB8	MYB	TAACCA	1157	6	1163	Arabidopsis thaliana
BnaMYB8	MYB	TAACCA	1227	6	1233	Arabidopsis thaliana
BnaMYB8	MYB	TAACCA	1242	6	1248	Arabidopsis thaliana
BnaMYB8	MYC	CATTTG	43	6	49	Arabidopsis thaliana
BnaMYB8	MYC	CATTTG	175	6	181	Arabidopsis thaliana
BnaMYB8	MYC	CATTTG	1012	6	1018	Arabidopsis thaliana
BnaMYB8	MYC	CATGTG	1330	6	1336	Arabidopsis thaliana
BnaMYB8	MYC	CATTTG	1362	6	1368	Arabidopsis thaliana
BnaMYB8	MYC	CATTTG	1390	6	1396	Arabidopsis thaliana
BnaMYB8	TCA	TCATCTTCAT	1105	9	1114	Pisum sativum
BnaMYB9	TGA-element	AACGAC	6	6	12	Brassica oleracea	auxin-responsive element
BnaMYB9	LTR	CCGAAA	164	6	170	Hordeum vulgare	cis-acting element involved in low-temperature responsiveness
BnaMYB9	LTR	CCGAAA	1298	6	1304	Hordeum vulgare	cis-acting element involved in low-temperature responsiveness
BnaMYB9	TCA-element	CCATCTTTTT	662	9	671	Nicotiana tabacum	cis-acting element involved in salicylic acid responsiveness
BnaMYB9	ARE	AAACCA	167	6	173	Zea mays	cis-acting regulatory element essential for the anaerobic induction
BnaMYB9	ARE	AAACCA	830	6	836	Zea mays	cis-acting regulatory element essential for the anaerobic induction
BnaMYB9	CGTCA-motif	CGTCA	217	5	222	Hordeum vulgare	cis-acting regulatory element involved in the MeJA-responsiveness
BnaMYB9	TGACG-motif	TGACG	217	5	222	Hordeum vulgare	cis-acting regulatory element involved in the MeJA-responsiveness
BnaMYB9	GARE-motif	TCTGTTG	193	7	200	Brassica oleracea	gibberellin-responsive element
BnaMYB9	MYB	CAACAG	194	6	200	Arabidopsis thaliana
BnaMYB9	MYB	TAACCA	733	6	739	Arabidopsis thaliana
BnaMYB9	MYC	CAATTG	180	6	186	Arabidopsis thaliana
BnaMYB9	MYC	CATTTG	562	6	568	Arabidopsis thaliana
BnaMYB9	MYC	CATGTG	729	6	735	Arabidopsis thaliana
BnaMYB9	MYC	CAATTG	834	6	840	Arabidopsis thaliana
BnaMYB10	LTR	CCGAAA	1393	6	1399	Hordeum vulgare	cis-acting element involved in low-temperature responsiveness
BnaMYB10	ABRE	TACGGTC	365	7	372	Arabidopsis thaliana	cis-acting element involved in the abscisic acid responsiveness
BnaMYB10	ABRE	ACGTG	371	5	376	Arabidopsis thaliana	cis-acting element involved in the abscisic acid responsiveness
BnaMYB10	ABRE	ACGTG	1294	5	1299	Arabidopsis thaliana	cis-acting element involved in the abscisic acid responsiveness
BnaMYB10	ARE	AAACCA	159	6	165	Zea mays	cis-acting regulatory element essential for the anaerobic induction
BnaMYB10	ARE	AAACCA	899	6	905	Zea mays	cis-acting regulatory element essential for the anaerobic induction
BnaMYB10	ARE	AAACCA	1170	6	1176	Zea mays	cis-acting regulatory element essential for the anaerobic induction
BnaMYB10	ARE	AAACCA	1446	6	1452	Zea mays	cis-acting regulatory element essential for the anaerobic induction
BnaMYB10	CGTCA-motif	CGTCA	319	5	324	Hordeum vulgare	cis-acting regulatory element involved in the MeJA-responsiveness
BnaMYB10	CGTCA-motif	CGTCA	1292	5	1297	Hordeum vulgare	cis-acting regulatory element involved in the MeJA-responsiveness
BnaMYB10	TGACG-motif	TGACG	319	5	324	Hordeum vulgare	cis-acting regulatory element involved in the MeJA-responsiveness
BnaMYB10	TGACG-motif	TGACG	1292	5	1297	Hordeum vulgare	cis-acting regulatory element involved in the MeJA-responsiveness
BnaMYB10	Myb	TAACTG	310	6	316	Arabidopsis thaliana
BnaMYB10	MYB	TAACCA	74	6	80	Arabidopsis thaliana
BnaMYB10	MYB	TAACCA	1368	6	1374	Arabidopsis thaliana
BnaMYB10	MYC	CATTTG	168	6	174	Arabidopsis thaliana
BnaMYB10	MYC	CATTTG	597	6	603	Arabidopsis thaliana
BnaMYB10	MYC	CATGTG	615	6	621	Arabidopsis thaliana
BnaMYB10	MYC	CATGTG	637	6	643	Arabidopsis thaliana
BnaMYB10	MYC	CATTTG	918	6	924	Arabidopsis thaliana
BnaMYB10	MYC	CATGTG	978	6	984	Arabidopsis thaliana
BnaMYB10	MYC	CATTTG	1327	6	1333	Arabidopsis thaliana
BnaMYB11	TCA-element	CCATCTTTTT	858	9	867	Nicotiana tabacum	cis-acting element involved in salicylic acid responsiveness
BnaMYB11	ABRE	CACGTG	462	6	468	Arabidopsis thaliana	cis-acting element involved in the abscisic acid responsiveness
BnaMYB11	ABRE	ACGTG	463	5	468	Arabidopsis thaliana	cis-acting element involved in the abscisic acid responsiveness
BnaMYB11	ABRE	CACGTG	695	6	701	Arabidopsis thaliana	cis-acting element involved in the abscisic acid responsiveness
BnaMYB11	ABRE	ACGTG	696	5	701	Arabidopsis thaliana	cis-acting element involved in the abscisic acid responsiveness
BnaMYB11	ABRE	CACGTG	1126	6	1132	Arabidopsis thaliana	cis-acting element involved in the abscisic acid responsiveness
BnaMYB11	ABRE	ACGTG	1127	5	1132	Arabidopsis thaliana	cis-acting element involved in the abscisic acid responsiveness
BnaMYB11	ARE	AAACCA	673	6	679	Zea mays	cis-acting regulatory element essential for the anaerobic induction
BnaMYB11	MBS	CAACTG	359	6	365	Arabidopsis thaliana	MYB binding site involved in drought-inducibility
BnaMYB11	MBS	CAACTG	600	6	606	Arabidopsis thaliana	MYB binding site involved in drought-inducibility
BnaMYB11	MYB	TAACCA	1020	6	1026	Arabidopsis thaliana
BnaMYB11	MYB	TAACCA	1181	6	1187	Arabidopsis thaliana
BnaMYB11	Myb	CAACTG	359	6	365	Arabidopsis thaliana
BnaMYB11	Myb	CAACTG	600	6	606	Arabidopsis thaliana
BnaMYB11	MYC	CATGTG	142	6	148	Arabidopsis thaliana
BnaMYB12	LTR	CCGAAA	775	6	781	Hordeum vulgare	cis-acting element involved in low-temperature responsiveness
BnaMYB12	LTR	CCGAAA	795	6	801	Hordeum vulgare	cis-acting element involved in low-temperature responsiveness
BnaMYB12	TCA-element	CCATCTTTTT	963	9	972	Nicotiana tabacum	cis-acting element involved in salicylic acid responsiveness
BnaMYB12	ABRE	ACGTG	1305	5	1310	Arabidopsis thaliana	cis-acting element involved in the abscisic acid responsiveness
BnaMYB12	ARE	AAACCA	798	6	804	Zea mays	cis-acting regulatory element essential for the anaerobic induction
BnaMYB12	AuxRR-core	GGTCCAT	190	7	197	Nicotiana tabacum	cis-acting regulatory element involved in auxin responsiveness
BnaMYB12	MBS	CAACTG	688	6	694	Arabidopsis thaliana	MYB binding site involved in drought-inducibility
BnaMYB12	Myb	TAACTG	91	6	97	Arabidopsis thaliana
BnaMYB12	Myb	CAACTG	688	6	694	Arabidopsis thaliana
BnaMYB12	MYB	TAACCA	765	6	771	Arabidopsis thaliana
BnaMYB12	MYB	CAACAG	1199	6	1205	Arabidopsis thaliana
BnaMYB12	MYB	TAACCA	1267	6	1273	Arabidopsis thaliana
BnaMYB12	MYB	TAACCA	1294	6	1300	Arabidopsis thaliana
BnaMYB12	MYC	CATTTG	834	6	840	Arabidopsis thaliana
BnaMYB12	MYC	CATTTG	1175	6	1181	Arabidopsis thaliana
BnaMYB12	Myc	TCTCTTA	1277	7	1284	Arabidopsis thaliana
BnaMYB12	Myc	TCTCTTA	1369	7	1376	Arabidopsis thaliana
BnaMYB13	TC-rich repeats	GTTTTCTTAC	536	9	545	Nicotiana tabacum	cis-acting element involved in defense and stress responsiveness
BnaMYB13	LTR	CCGAAA	110	6	116	Hordeum vulgare	cis-acting element involved in low-temperature responsiveness
BnaMYB13	LTR	CCGAAA	905	6	911	Hordeum vulgare	cis-acting element involved in low-temperature responsiveness
BnaMYB13	ABRE	ACGTG	308	5	313	Arabidopsis thaliana	cis-acting element involved in the abscisic acid responsiveness
BnaMYB13	ABRE	ACGTG	341	5	346	Arabidopsis thaliana	cis-acting element involved in the abscisic acid responsiveness
BnaMYB13	ABRE	ACGTG	1353	5	1358	Arabidopsis thaliana	cis-acting element involved in the abscisic acid responsiveness
BnaMYB13	MBS	CAACTG	15	6	21	Arabidopsis thaliana	MYB binding site involved in drought-inducibility
BnaMYB13	MBS	CAACTG	166	6	172	Arabidopsis thaliana	MYB binding site involved in drought-inducibility
BnaMYB13	MYB	TAACCA	41	6	47	Arabidopsis thaliana
BnaMYB13	MYB	CAACCA	179	6	185	Arabidopsis thaliana
BnaMYB13	Myb	CAACTG	15	6	21	Arabidopsis thaliana
BnaMYB13	Myb	CAACTG	166	6	172	Arabidopsis thaliana
BnaMYB13	Myb	TAACTG	1480	6	1486	Arabidopsis thaliana
BnaMYB13	MYC	CATTTG	761	6	767	Arabidopsis thaliana
BnaMYB13	MYC	CAATTG	886	6	892	Arabidopsis thaliana
BnaMYB13	MYC	CATTTG	1144	6	1150	Arabidopsis thaliana
BnaMYB14	LTR	CCGAAA	805	6	811	Hordeum vulgare	cis-acting element involved in low-temperature responsiveness
BnaMYB14	TCA-element	CCATCTTTTT	501	9	510	Nicotiana tabacum	cis-acting element involved in salicylic acid responsiveness
BnaMYB14	ABRE	ACGTG	213	5	218	Arabidopsis thaliana	cis-acting element involved in the abscisic acid responsiveness
BnaMYB14	ARE	AAACCA	600	6	606	Zea mays	cis-acting regulatory element essential for the anaerobic induction
BnaMYB14	ARE	AAACCA	892	6	898	Zea mays	cis-acting regulatory element essential for the anaerobic induction
BnaMYB14	MBS	CAACTG	1475	6	1481	Arabidopsis thaliana	MYB binding site involved in drought-inducibility
BnaMYB14	MYB	CAACAG	699	6	705	Arabidopsis thaliana
BnaMYB14	MYB	TAACCA	712	6	718	Arabidopsis thaliana
BnaMYB14	MYB	TAACCA	1171	6	1177	Arabidopsis thaliana
BnaMYB14	Myb	CAACTG	1475	6	1481	Arabidopsis thaliana
BnaMYB14	MYC	CATTTG	604	6	610	Arabidopsis thaliana
BnaMYB14	MYC	CATTTG	662	6	668	Arabidopsis thaliana
BnaMYB15	TC-rich repeats	ATTCTCTAAC	601	9	610	Nicotiana tabacum	cis-acting element involved in defense and stress responsiveness
BnaMYB15	LTR	CCGAAA	1108	6	1114	Hordeum vulgare	cis-acting element involved in low-temperature responsiveness
BnaMYB15	LTR	CCGAAA	1156	6	1162	Hordeum vulgare	cis-acting element involved in low-temperature responsiveness
BnaMYB15	ARE	AAACCA	573	6	579	Zea mays	cis-acting regulatory element essential for the anaerobic induction
BnaMYB15	HD-Zip 1	CAAT(A/T)ATTG	772	8.5	780.5	Arabidopsis thaliana	element involved in differentiation of the palisade mesophyll cells
BnaMYB15	P-box	CCTTTTG	1320	7	1327	Oryza sativa	gibberellin-responsive element
BnaMYB15	MYB	TAACCA	941	6	947	Arabidopsis thaliana
BnaMYB15	MYC	CATGTG	295	6	301	Arabidopsis thaliana
BnaMYB15	MYC	CATGTG	900	6	906	Arabidopsis thaliana
BnaMYB16	TCA-element	TCAGAAGAGG	274	9	283	Brassica oleracea	cis-acting element involved in salicylic acid responsiveness
BnaMYB16	TCA-element	CCATCTTTTT	1398	9	1407	Nicotiana tabacum	cis-acting element involved in salicylic acid responsiveness
BnaMYB16	ARE	AAACCA	585	6	591	Zea mays	cis-acting regulatory element essential for the anaerobic induction
BnaMYB16	ARE	AAACCA	671	6	677	Zea mays	cis-acting regulatory element essential for the anaerobic induction
BnaMYB16	ARE	AAACCA	937	6	943	Zea mays	cis-acting regulatory element essential for the anaerobic induction
BnaMYB16	CGTCA-motif	CGTCA	1343	5	1348	Hordeum vulgare	cis-acting regulatory element involved in the MeJA-responsiveness
BnaMYB16	TGACG-motif	TGACG	1343	5	1348	Hordeum vulgare	cis-acting regulatory element involved in the MeJA-responsiveness
BnaMYB16	GARE-motif	TCTGTTG	409	7	416	Brassica oleracea	gibberellin-responsive element
BnaMYB16	Myb	TAACTG	53	6	59	Arabidopsis thaliana
BnaMYB16	MYB	TAACCA	163	6	169	Arabidopsis thaliana
BnaMYB16	MYB	CAACAG	410	6	416	Arabidopsis thaliana
BnaMYB16	TCA	TCATCTTCAT	545	9	554	Pisum sativum
BnaMYB17	TGA-element	AACGAC	1157	6	1163	Brassica oleracea	auxin-responsive element
BnaMYB17	TC-rich repeats	GTTTTCTTAC	292	9	301	Nicotiana tabacum	cis-acting element involved in defense and stress responsiveness
BnaMYB17	TCA-element	CCATCTTTTT	296	9	305	Nicotiana tabacum	cis-acting element involved in salicylic acid responsiveness
BnaMYB17	ABRE	ACGTG	384	5	389	Arabidopsis thaliana	cis-acting element involved in the abscisic acid responsiveness
BnaMYB17	ABRE	ACGTG	839	5	844	Arabidopsis thaliana	cis-acting element involved in the abscisic acid responsiveness
BnaMYB17	ABRE	GCAACGTGTC	846	9	855	Hordeum vulgare	cis-acting element involved in the abscisic acid responsiveness
BnaMYB17	ABRE	CACGTG	848	6	854	Arabidopsis thaliana	cis-acting element involved in the abscisic acid responsiveness
BnaMYB17	ABRE	ACGTG	849	5	854	Arabidopsis thaliana	cis-acting element involved in the abscisic acid responsiveness
BnaMYB17	ABRE	AACCCGG	960	7	967	Arabidopsis thaliana	cis-acting element involved in the abscisic acid responsiveness
BnaMYB17	ABRE	ACGTG	1039	5	1044	Arabidopsis thaliana	cis-acting element involved in the abscisic acid responsiveness
BnaMYB17	ARE	AAACCA	327	6	333	Zea mays	cis-acting regulatory element essential for the anaerobic induction
BnaMYB17	CGTCA-motif	CGTCA	869	5	874	Hordeum vulgare	cis-acting regulatory element involved in the MeJA-responsiveness
BnaMYB17	TGACG-motif	TGACG	869	5	874	Hordeum vulgare	cis-acting regulatory element involved in the MeJA-responsiveness
BnaMYB17	MBS	CAACTG	930	6	936	Arabidopsis thaliana	MYB binding site involved in drought-inducibility
BnaMYB17	MYB	TAACCA	548	6	554	Arabidopsis thaliana
BnaMYB17	MYB	CAACAG	1125	6	1131	Arabidopsis thaliana
BnaMYB17	Myb	CAACTG	930	6	936	Arabidopsis thaliana
BnaMYB17	Myb	TAACTG	1066	6	1072	Arabidopsis thaliana
BnaMYB17	MYC	CATTTG	139	6	145	Arabidopsis thaliana
BnaMYB17	MYC	CATTTG	195	6	201	Arabidopsis thaliana
BnaMYB18	TGA-element	AACGAC	1233	6	1239	Brassica oleracea	auxin-responsive element
BnaMYB18	TCA-element	CCATCTTTTT	1328	9	1337	Nicotiana tabacum	cis-acting element involved in salicylic acid responsiveness
BnaMYB18	ABRE	ACGTG	1122	5	1127	Arabidopsis thaliana	cis-acting element involved in the abscisic acid responsiveness
BnaMYB18	CGTCA-motif	CGTCA	1103	5	1108	Hordeum vulgare	cis-acting regulatory element involved in the MeJA-responsiveness
BnaMYB18	TGACG-motif	TGACG	1103	5	1108	Hordeum vulgare	cis-acting regulatory element involved in the MeJA-responsiveness
BnaMYB18	P-box	CCTTTTG	1113	7	1120	Oryza sativa	gibberellin-responsive element
BnaMYB18	MBSI	aaaAaaC(G/C)GTTA	891	10.5	901.5	Petunia hybrida	MYB binding site involved in flavonoid biosynthetic genes regulation
BnaMYB18	MYB	TAACCA	1451	6	1457	Arabidopsis thaliana
BnaMYB18	MYC	CATTTG	744	6	750	Arabidopsis thaliana
BnaMYB18	MYC	CATGTG	951	6	957	Arabidopsis thaliana
BnaMYB18	MYC	CATGTG	1206	6	1212	Arabidopsis thaliana
BnaMYB19	TC-rich repeats	GTTTTCTTAC	1326	10	1336	Nicotiana tabacum	cis-acting element involved in defense and stress responsiveness
BnaMYB19	TC-rich repeats	GTTTTCTTAC	1343	9	1352	Nicotiana tabacum	cis-acting element involved in defense and stress responsiveness
BnaMYB19	LTR	CCGAAA	23	6	29	Hordeum vulgare	cis-acting element involved in low-temperature responsiveness
BnaMYB19	LTR	CCGAAA	267	6	273	Hordeum vulgare	cis-acting element involved in low-temperature responsiveness
BnaMYB19	ABRE	ACGTG	601	5	606	Arabidopsis thaliana	cis-acting element involved in the abscisic acid responsiveness
BnaMYB19	ABRE	ACGTG	687	5	692	Arabidopsis thaliana	cis-acting element involved in the abscisic acid responsiveness
BnaMYB19	ARE	AAACCA	760	6	766	Zea mays	cis-acting regulatory element essential for the anaerobic induction
BnaMYB19	ARE	AAACCA	1324	6	1330	Zea mays	cis-acting regulatory element essential for the anaerobic induction
BnaMYB19	MYB	CAACCA	707	6	713	Arabidopsis thaliana
BnaMYB19	MYB	TAACCA	1134	6	1140	Arabidopsis thaliana
BnaMYB19	MYC	CATTTG	853	6	859	Arabidopsis thaliana
BnaMYB19	MYC	CATTTG	1161	6	1167	Arabidopsis thaliana
BnaMYB19	Myc	TCTCTTA	1476	7	1483	Arabidopsis thaliana
BnaMYB20	TGA-element	AACGAC	524	6	530	Brassica oleracea	auxin-responsive element
BnaMYB20	TC-rich repeats	GTTTTCTTAC	147	10	157	Nicotiana tabacum	cis-acting element involved in defense and stress responsiveness
BnaMYB20	ARE	AAACCA	1464	6	1470	Zea mays	cis-acting regulatory element essential for the anaerobic induction
BnaMYB20	CGTCA-motif	CGTCA	231	5	236	Hordeum vulgare	cis-acting regulatory element involved in the MeJA-responsiveness
BnaMYB20	CGTCA-motif	CGTCA	370	5	375	Hordeum vulgare	cis-acting regulatory element involved in the MeJA-responsiveness
BnaMYB20	CGTCA-motif	CGTCA	537	5	542	Hordeum vulgare	cis-acting regulatory element involved in the MeJA-responsiveness
BnaMYB20	TGACG-motif	TGACG	231	5	236	Hordeum vulgare	cis-acting regulatory element involved in the MeJA-responsiveness
BnaMYB20	TGACG-motif	TGACG	370	5	375	Hordeum vulgare	cis-acting regulatory element involved in the MeJA-responsiveness
BnaMYB20	TGACG-motif	TGACG	537	5	542	Hordeum vulgare	cis-acting regulatory element involved in the MeJA-responsiveness
BnaMYB20	HD-Zip 1	CAAT(A/T)ATTG	887	8	895	Arabidopsis thaliana	element involved in differentiation of the palisade mesophyll cells
BnaMYB20	HD-Zip 1	CAAT(A/T)ATTG	908	8	916	Arabidopsis thaliana	element involved in differentiation of the palisade mesophyll cells
BnaMYB20	TGA-box	TGACGTAA	537	8	545	Glycine max	part of an auxin-responsive element
BnaMYB20	Myb	TAACTG	3	6	9	Arabidopsis thaliana
BnaMYB20	MYB	CAACAG	23	6	29	Arabidopsis thaliana
BnaMYB20	MYB	CAACCA	939	6	945	Arabidopsis thaliana
BnaMYB20	MYC	CAATTG	600	6	606	Arabidopsis thaliana
BnaMYB20	MYC	CATTTG	1297	6	1303	Arabidopsis thaliana
BnaMYB20	MYC	CATGTG	1342	6	1348	Arabidopsis thaliana
BnaMYB20	MYC	CATTTG	1398	6	1404	Arabidopsis thaliana
BnaMYB20	MYC	CATGTG	1479	6	1485	Arabidopsis thaliana
BnaMYB20	TCA	TCATCTTCAT	332	9	341	Pisum sativum
BnaMYB21	ABRE	GACACGTGGC	965	9	974	Triticum aestivum	cis-acting element involved in the abscisic acid responsiveness
BnaMYB21	ABRE	CACGTG	967	6	973	Arabidopsis thaliana	cis-acting element involved in the abscisic acid responsiveness
BnaMYB21	ABRE	ACGTG	968	5	973	Arabidopsis thaliana	cis-acting element involved in the abscisic acid responsiveness
BnaMYB21	ARE	AAACCA	412	6	418	Zea mays	cis-acting regulatory element essential for the anaerobic induction
BnaMYB21	CGTCA-motif	CGTCA	1343	5	1348	Hordeum vulgare	cis-acting regulatory element involved in the MeJA-responsiveness
BnaMYB21	TGACG-motif	TGACG	1343	5	1348	Hordeum vulgare	cis-acting regulatory element involved in the MeJA-responsiveness
BnaMYB21	HD-Zip 1	CAAT(A/T)ATTG	1209	8.5	1217.5	Arabidopsis thaliana	element involved in differentiation of the palisade mesophyll cells
BnaMYB21	Myb	TAACTG	929	6	935	Arabidopsis thaliana
BnaMYB21	MYB	TAACCA	63	6	69	Arabidopsis thaliana
BnaMYB21	MYB	CAACCA	636	6	642	Arabidopsis thaliana
BnaMYB22	TCA-element	TCAGAAGAGG	448	9	457	Brassica oleracea	cis-acting element involved in salicylic acid responsiveness
BnaMYB22	ABRE	CACGTG	144	6	150	Arabidopsis thaliana	cis-acting element involved in the abscisic acid responsiveness
BnaMYB22	ABRE	ACGTG	145	5	150	Arabidopsis thaliana	cis-acting element involved in the abscisic acid responsiveness
BnaMYB22	ABRE	CGCACGTGTC	602	9	611	Hordeum vulgare	cis-acting element involved in the abscisic acid responsiveness
BnaMYB22	ABRE	ACGTG	924	5	929	Arabidopsis thaliana	cis-acting element involved in the abscisic acid responsiveness
BnaMYB22	ABRE	ACGTG	1287	5	1292	Arabidopsis thaliana	cis-acting element involved in the abscisic acid responsiveness
BnaMYB22	ARE	AAACCA	73	6	79	Zea mays	cis-acting regulatory element essential for the anaerobic induction
BnaMYB22	ARE	AAACCA	1167	6	1173	Zea mays	cis-acting regulatory element essential for the anaerobic induction
BnaMYB22	ARE	AAACCA	1439	6	1445	Zea mays	cis-acting regulatory element essential for the anaerobic induction
BnaMYB22	CGTCA-motif	CGTCA	556	5	561	Hordeum vulgare	cis-acting regulatory element involved in the MeJA-responsiveness
BnaMYB22	CGTCA-motif	CGTCA	1285	5	1290	Hordeum vulgare	cis-acting regulatory element involved in the MeJA-responsiveness
BnaMYB22	TGACG-motif	TGACG	556	5	561	Hordeum vulgare	cis-acting regulatory element involved in the MeJA-responsiveness
BnaMYB22	TGACG-motif	TGACG	1285	5	1290	Hordeum vulgare	cis-acting regulatory element involved in the MeJA-responsiveness
BnaMYB22	MBS	CAACTG	312	6	318	Arabidopsis thaliana	MYB binding site involved in drought-inducibility
BnaMYB22	MBSI	TTTTTACGGTTA	1382	11	1393	Petunia hybrida	MYB binding site involved in flavonoid biosynthetic genes regulation
BnaMYB22	Myb	CAACTG	312	6	318	Arabidopsis thaliana
BnaMYB22	Myb	TAACTG	511	6	517	Arabidopsis thaliana
BnaMYB22	MYB	TAACCA	339	6	345	Arabidopsis thaliana
BnaMYB22	MYB	TAACCA	1007	6	1013	Arabidopsis thaliana
BnaMYB22	MYB	TAACCA	1360	6	1366	Arabidopsis thaliana
BnaMYB22	MYC	CAATTG	264	6	270	Arabidopsis thaliana
BnaMYB22	MYC	CATTTG	1319	6	1325	Arabidopsis thaliana
BnaMYB23	TC-rich repeats	GTTTTCTTAC	1327	9	1336	Nicotiana tabacum	cis-acting element involved in defense and stress responsiveness
BnaMYB23	LTR	CCGAAA	520	6	526	Hordeum vulgare	cis-acting element involved in low-temperature responsiveness
BnaMYB23	LTR	CCGAAA	1048	6	1054	Hordeum vulgare	cis-acting element involved in low-temperature responsiveness
BnaMYB23	ABRE	ACGTG	562	5	567	Arabidopsis thaliana	cis-acting element involved in the abscisic acid responsiveness
BnaMYB23	ABRE	ACGTG	649	5	654	Arabidopsis thaliana	cis-acting element involved in the abscisic acid responsiveness
BnaMYB23	ARE	AAACCA	975	6	981	Zea mays	cis-acting regulatory element essential for the anaerobic induction
BnaMYB23	ARE	AAACCA	1307	6	1313	Zea mays	cis-acting regulatory element essential for the anaerobic induction
BnaMYB23	ARE	AAACCA	1333	6	1339	Zea mays	cis-acting regulatory element essential for the anaerobic induction
BnaMYB23	CGTCA-motif	CGTCA	748	5	753	Hordeum vulgare	cis-acting regulatory element involved in the MeJA-responsiveness
BnaMYB23	CGTCA-motif	CGTCA	1074	5	1079	Hordeum vulgare	cis-acting regulatory element involved in the MeJA-responsiveness
BnaMYB23	TGACG-motif	TGACG	748	5	753	Hordeum vulgare	cis-acting regulatory element involved in the MeJA-responsiveness
BnaMYB23	TGACG-motif	TGACG	1074	5	1079	Hordeum vulgare	cis-acting regulatory element involved in the MeJA-responsiveness
BnaMYB23	HD-Zip 1	CAAT(A/T)ATTG	223	8	231	Arabidopsis thaliana	element involved in differentiation of the palisade mesophyll cells
BnaMYB23	MYB	CAACCA	69	6	75	Arabidopsis thaliana
BnaMYB23	MYB	CAACCA	669	6	675	Arabidopsis thaliana
BnaMYB23	MYB	TAACCA	1106	6	1112	Arabidopsis thaliana
BnaMYB23	MYB	CAACCA	1341	6	1347	Arabidopsis thaliana
BnaMYB23	Myc	TCTCTTA	1470	7	1477	Arabidopsis thaliana
BnaMYB23	MYC	CATTTG	816	6	822	Arabidopsis thaliana
BnaMYB23	MYC	CATTTG	965	6	971	Arabidopsis thaliana
BnaMYB23	MYC	CATGTG	1125	6	1131	Arabidopsis thaliana
BnaMYB23	TCA	TCATCTTCAT	1356	9	1365	Pisum sativum
BnaMYB23	TCA	TCATCTTCAT	1359	9	1368	Pisum sativum
BnaMYB24	TGA-element	AACGAC	551	6	557	Brassica oleracea	auxin-responsive element
BnaMYB24	TC-rich repeats	GTTTTCTTAC	594	9	603	Nicotiana tabacum	cis-acting element involved in defense and stress responsiveness
BnaMYB24	TC-rich repeats	ATTCTCTAAC	775	9	784	Nicotiana tabacum	cis-acting element involved in defense and stress responsiveness
BnaMYB24	TC-rich repeats	GTTTTCTTAC	968	9	977	Nicotiana tabacum	cis-acting element involved in defense and stress responsiveness
BnaMYB24	LTR	CCGAAA	309	6	315	Hordeum vulgare	cis-acting element involved in low-temperature responsiveness
BnaMYB24	LTR	CCGAAA	637	6	643	Hordeum vulgare	cis-acting element involved in low-temperature responsiveness
BnaMYB24	LTR	CCGAAA	1285	6	1291	Hordeum vulgare	cis-acting element involved in low-temperature responsiveness
BnaMYB24	ARE	AAACCA	958	6	964	Zea mays	cis-acting regulatory element essential for the anaerobic induction
BnaMYB24	CGTCA-motif	CGTCA	27	5	32	Hordeum vulgare	cis-acting regulatory element involved in the MeJA-responsiveness
BnaMYB24	TGACG-motif	TGACG	27	5	32	Hordeum vulgare	cis-acting regulatory element involved in the MeJA-responsiveness
BnaMYB24	MBS	CAACTG	1431	6	1437	Arabidopsis thaliana	MYB binding site involved in drought-inducibility
BnaMYB24	MYB	TAACCA	749	6	755	Arabidopsis thaliana
BnaMYB24	MYB	TAACCA	1141	6	1147	Arabidopsis thaliana
BnaMYB24	Myb	CAACTG	1431	6	1437	Arabidopsis thaliana
BnaMYB24	MYC	CAATTG	244	6	250	Arabidopsis thaliana
BnaMYB24	MYC	CAATTG	1466	6	1472	Arabidopsis thaliana
BnaMYB24	Myc	TCTCTTA	226	7	233	Arabidopsis thaliana
BnaMYB24	TCA	TCATCTTCAT	1332	9	1341	Pisum sativum
BnaMYB25	TC-rich repeats	GTTTTCTTAC	1344	9	1353	Nicotiana tabacum	cis-acting element involved in defense and stress responsiveness
BnaMYB25	TCA-element	CCATCTTTTT	594	9	603	Nicotiana tabacum	cis-acting element involved in salicylic acid responsiveness
BnaMYB25	ABRE	ACGTG	43	5	48	Arabidopsis thaliana	cis-acting element involved in the abscisic acid responsiveness
BnaMYB25	ABRE	ACGTG	655	5	660	Arabidopsis thaliana	cis-acting element involved in the abscisic acid responsiveness
BnaMYB25	ABRE	ACGTG	1447	5	1452	Arabidopsis thaliana	cis-acting element involved in the abscisic acid responsiveness
BnaMYB25	ARE	AAACCA	1350	6	1356	Zea mays	cis-acting regulatory element essential for the anaerobic induction
BnaMYB25	CGTCA-motif	CGTCA	1449	5	1454	Hordeum vulgare	cis-acting regulatory element involved in the MeJA-responsiveness
BnaMYB25	TGACG-motif	TGACG	1449	5	1454	Hordeum vulgare	cis-acting regulatory element involved in the MeJA-responsiveness
BnaMYB25	MYB	TAACCA	981	6	987	Arabidopsis thaliana
BnaMYB25	MYB	CAACCA	1358	6	1364	Arabidopsis thaliana
BnaMYB25	MYC	CATTTG	812	6	818	Arabidopsis thaliana
BnaMYB25	MYC	CATTTG	1123	6	1129	Arabidopsis thaliana
BnaMYB25	TCA	TCATCTTCAT	1370	9	1379	Pisum sativum
BnaMYB25	TCA	TCATCTTCAT	1373	9	1382	Pisum sativum
BnaMYB25	TCA	TCATCTTCAT	1376	9	1385	Pisum sativum
BnaMYB26	TGA-element	AACGAC	29	6	35	Brassica oleracea	auxin-responsive element
BnaMYB26	TGA-element	AACGAC	101	6	107	Brassica oleracea	auxin-responsive element
BnaMYB26	TCA-element	CCATCTTTTT	1435	9	1444	Nicotiana tabacum	cis-acting element involved in salicylic acid responsiveness
BnaMYB26	ABRE	CACGTG	603	6	609	Arabidopsis thaliana	cis-acting element involved in the abscisic acid responsiveness
BnaMYB26	ABRE	ACGTG	604	5	609	Arabidopsis thaliana	cis-acting element involved in the abscisic acid responsiveness
BnaMYB26	ABRE	CACGTG	1018	6	1024	Arabidopsis thaliana	cis-acting element involved in the abscisic acid responsiveness
BnaMYB26	ABRE	ACGTG	1019	5	1024	Arabidopsis thaliana	cis-acting element involved in the abscisic acid responsiveness
BnaMYB26	ARE	AAACCA	591	6	597	Zea mays	cis-acting regulatory element essential for the anaerobic induction
BnaMYB26	ARE	AAACCA	1158	6	1164	Zea mays	cis-acting regulatory element essential for the anaerobic induction
BnaMYB26	MBS	CAACTG	252	6	258	Arabidopsis thaliana	MYB binding site involved in drought-inducibility
BnaMYB26	MBS	CAACTG	449	6	455	Arabidopsis thaliana	MYB binding site involved in drought-inducibility
BnaMYB26	MYB	TAACCA	288	6	294	Arabidopsis thaliana
BnaMYB26	Myb	CAACTG	252	6	258	Arabidopsis thaliana
BnaMYB26	Myb	CAACTG	449	6	455	Arabidopsis thaliana
BnaMYB26	MYC	CATTTG	163	6	169	Arabidopsis thaliana
BnaMYB26	MYC	CATTTG	425	6	431	Arabidopsis thaliana
BnaMYB26	MYC	CATTTG	1216	6	1222	Arabidopsis thaliana
BnaMYB26	TCA	TCATCTTCAT	230	9	239	Pisum sativum
BnaMYB27	TCA-element	CCATCTTTTT	685	9	694	Nicotiana tabacum	cis-acting element involved in salicylic acid responsiveness
BnaMYB27	ABRE	ACGTG	1049	5	1054	Arabidopsis thaliana	cis-acting element involved in the abscisic acid responsiveness
BnaMYB27	P-box	CAACAAACCCCTT	1261	12	1273	Petroselinum crispum	gibberellin-responsive element and part of a light responsive element
BnaMYB27	MYB	CAACAG	940	6	946	Arabidopsis thaliana
BnaMYB27	MYB	TAACCA	1011	6	1017	Arabidopsis thaliana
BnaMYB27	MYB	TAACCA	1038	6	1044	Arabidopsis thaliana
BnaMYB27	MYC	CATTTG	916	6	922	Arabidopsis thaliana
BnaMYB27	Myc	TCTCTTA	1021	7	1028	Arabidopsis thaliana
BnaMYB27	Myc	TCTCTTA	1205	7	1212	Arabidopsis thaliana
BnaMYB28	LTR	CCGAAA	900	6	906	Hordeum vulgare	cis-acting element involved in low-temperature responsiveness
BnaMYB28	LTR	CCGAAA	1302	6	1308	Hordeum vulgare	cis-acting element involved in low-temperature responsiveness
BnaMYB28	ARE	AAACCA	955	6	961	Zea mays	cis-acting regulatory element essential for the anaerobic induction
BnaMYB28	ARE	AAACCA	1171	6	1177	Zea mays	cis-acting regulatory element essential for the anaerobic induction
BnaMYB28	AuxRR-core	GGTCCAT	620	7	627	Nicotiana tabacum	cis-acting regulatory element involved in auxin responsiveness
BnaMYB28	CGTCA-motif	CGTCA	1383	5	1388	Hordeum vulgare	cis-acting regulatory element involved in the MeJA-responsiveness
BnaMYB28	TGACG-motif	TGACG	1383	5	1388	Hordeum vulgare	cis-acting regulatory element involved in the MeJA-responsiveness
BnaMYB28	MBSI	aaaAaaC(G/C)GTTA	1062	11	1073	Petunia hybrida	MYB binding site involved in flavonoid biosynthetic genes regulation
BnaMYB28	Myb	TAACTG	1068	6	1074	Arabidopsis thaliana
BnaMYB28	MYB	CAACCA	271	6	277	Arabidopsis thaliana
BnaMYB28	MYB	TAACCA	928	6	934	Arabidopsis thaliana
BnaMYB29	TC-rich repeats	GTTTTCTTAC	1065	9	1074	Nicotiana tabacum	cis-acting element involved in defense and stress responsiveness
BnaMYB29	ABRE	TACGGTC	386	7	393	Arabidopsis thaliana	cis-acting element involved in the abscisic acid responsiveness
BnaMYB29	ABRE	ACGTG	392	5	397	Arabidopsis thaliana	cis-acting element involved in the abscisic acid responsiveness
BnaMYB29	ABRE	ACGTG	1292	5	1297	Arabidopsis thaliana	cis-acting element involved in the abscisic acid responsiveness
BnaMYB29	ARE	AAACCA	184	6	190	Zea mays	cis-acting regulatory element essential for the anaerobic induction
BnaMYB29	ARE	AAACCA	907	6	913	Zea mays	cis-acting regulatory element essential for the anaerobic induction
BnaMYB29	ARE	AAACCA	1446	6	1452	Zea mays	cis-acting regulatory element essential for the anaerobic induction
BnaMYB29	CGTCA-motif	CGTCA	340	5	345	Hordeum vulgare	cis-acting regulatory element involved in the MeJA-responsiveness
BnaMYB29	CGTCA-motif	CGTCA	1290	5	1295	Hordeum vulgare	cis-acting regulatory element involved in the MeJA-responsiveness
BnaMYB29	TGACG-motif	TGACG	340	5	345	Hordeum vulgare	cis-acting regulatory element involved in the MeJA-responsiveness
BnaMYB29	TGACG-motif	TGACG	1290	5	1295	Hordeum vulgare	cis-acting regulatory element involved in the MeJA-responsiveness
BnaMYB29	MYB	TAACCA	1367	6	1373	Arabidopsis thaliana
BnaMYB29	Myb	TAACTG	331	6	337	Arabidopsis thaliana
BnaMYB29	MYC	CATTTG	618	6	624	Arabidopsis thaliana
BnaMYB29	MYC	CATGTG	636	6	642	Arabidopsis thaliana
BnaMYB29	MYC	CATTTG	926	6	932	Arabidopsis thaliana
BnaMYB29	MYC	CATTTG	1324	6	1330	Arabidopsis thaliana
BnaMYB30	TC-rich repeats	GTTTTCTTAC	603	9	612	Nicotiana tabacum	cis-acting element involved in defense and stress responsiveness
BnaMYB30	TCA-element	CCATCTTTTT	852	9	861	Nicotiana tabacum	cis-acting element involved in salicylic acid responsiveness
BnaMYB30	ABRE	CACGTG	676	6	682	Arabidopsis thaliana	cis-acting element involved in the abscisic acid responsiveness
BnaMYB30	ABRE	ACGTG	677	5	682	Arabidopsis thaliana	cis-acting element involved in the abscisic acid responsiveness
BnaMYB30	ABRE	CACGTG	1126	6	1132	Arabidopsis thaliana	cis-acting element involved in the abscisic acid responsiveness
BnaMYB30	ABRE	ACGTG	1127	5	1132	Arabidopsis thaliana	cis-acting element involved in the abscisic acid responsiveness
BnaMYB30	ARE	AAACCA	45	6	51	Zea mays	cis-acting regulatory element essential for the anaerobic induction
BnaMYB30	ARE	AAACCA	654	6	660	Zea mays	cis-acting regulatory element essential for the anaerobic induction
BnaMYB30	AuxRR-core	GGTCCAT	386	7	393	Nicotiana tabacum	cis-acting regulatory element involved in auxin responsiveness
BnaMYB30	CGTCA-motif	CGTCA	432	5	437	Hordeum vulgare	cis-acting regulatory element involved in the MeJA-responsiveness
BnaMYB30	TGACG-motif	TGACG	432	5	437	Hordeum vulgare	cis-acting regulatory element involved in the MeJA-responsiveness
BnaMYB30	MBS	CAACTG	581	6	587	Arabidopsis thaliana	MYB binding site involved in drought-inducibility
BnaMYB30	Myb	CAACTG	581	6	587	Arabidopsis thaliana
BnaMYB30	MYB	TAACCA	1014	6	1020	Arabidopsis thaliana
BnaMYB30	MYB	TAACCA	1181	6	1187	Arabidopsis thaliana
BnaMYB30	MYC	CATTTG	14	6	20	Arabidopsis thaliana
BnaMYB31	TC-rich repeats	GTTTTCTTAC	309	9	318	Nicotiana tabacum	cis-acting element involved in defense and stress responsiveness
BnaMYB31	ARE	AAACCA	917	6	923	Zea mays	cis-acting regulatory element essential for the anaerobic induction
BnaMYB31	ARE	AAACCA	1251	6	1257	Zea mays	cis-acting regulatory element essential for the anaerobic induction
BnaMYB31	GARE-motif	TCTGTTG	448	7	455	Brassica oleracea	gibberellin-responsive element
BnaMYB31	P-box	CCTTTTG	1057	7	1064	Oryza sativa	gibberellin-responsive element
BnaMYB31	MBS	CAACTG	1475	6	1481	Arabidopsis thaliana	MYB binding site involved in drought-inducibility
BnaMYB31	Myb	TAACTG	149	6	155	Arabidopsis thaliana
BnaMYB31	Myb	CAACTG	1475	6	1481	Arabidopsis thaliana
BnaMYB31	MYB	CAACAG	449	6	455	Arabidopsis thaliana
BnaMYB31	MYB	CAACAG	688	6	694	Arabidopsis thaliana
BnaMYB31	MYB	TAACCA	729	6	735	Arabidopsis thaliana
BnaMYB31	MYC	CAATTG	252	6	258	Arabidopsis thaliana
BnaMYB31	MYC	CATTTG	649	6	655	Arabidopsis thaliana
BnaMYB31	MYC	CATTTG	1344	6	1350	Arabidopsis thaliana
BnaMYB32	TC-rich repeats	ATTCTCTAAC	541	9	550	Nicotiana tabacum	cis-acting element involved in defense and stress responsiveness
BnaMYB32	LTR	CCGAAA	250	6	256	Hordeum vulgare	cis-acting element involved in low-temperature responsiveness
BnaMYB32	ABRE	ACGTG	299	5	304	Arabidopsis thaliana	cis-acting element involved in the abscisic acid responsiveness
BnaMYB32	ABRE	ACGTG	646	5	651	Arabidopsis thaliana	cis-acting element involved in the abscisic acid responsiveness
BnaMYB32	CGTCA-motif	CGTCA	38	5	43	Hordeum vulgare	cis-acting regulatory element involved in the MeJA-responsiveness
BnaMYB32	TGACG-motif	TGACG	38	5	43	Hordeum vulgare	cis-acting regulatory element involved in the MeJA-responsiveness
BnaMYB32	HD-Zip 1	CAAT(A/T)ATTG	594	8	602	Arabidopsis thaliana	element involved in differentiation of the palisade mesophyll cells
BnaMYB32	P-box	CCTTTTG	944	7	951	Oryza sativa	gibberellin-responsive element
BnaMYB32	Myb	TAACTG	237	6	243	Arabidopsis thaliana
BnaMYB32	MYB	TAACCA	1162	6	1168	Arabidopsis thaliana
BnaMYB32	MYC	CATTTG	78	6	84	Arabidopsis thaliana
BnaMYB32	MYC	CATTTG	1014	6	1020	Arabidopsis thaliana
BnaMYB32	MYC	CATGTG	1331	6	1337	Arabidopsis thaliana
BnaMYB32	MYC	CATTTG	1363	6	1369	Arabidopsis thaliana
BnaMYB32	MYC	CATTTG	1390	6	1396	Arabidopsis thaliana
BnaMYB32	TCA	TCATCTTCAT	1105	9	1114	Pisum sativum
BnaMYB34	TCA-element	TCAGAAGAGG	644	9	653	Brassica oleracea	cis-acting element involved in salicylic acid responsiveness
BnaMYB34	TCA-element	CCATCTTTTT	1366	9	1375	Nicotiana tabacum	cis-acting element involved in salicylic acid responsiveness
BnaMYB34	ABRE	AACCCGG	30	7	37	Arabidopsis thaliana	cis-acting element involved in the abscisic acid responsiveness
BnaMYB34	ABRE	AACCCGG	33	7	40	Arabidopsis thaliana	cis-acting element involved in the abscisic acid responsiveness
BnaMYB34	ABRE	ACGTG	98	5	103	Arabidopsis thaliana	cis-acting element involved in the abscisic acid responsiveness
BnaMYB34	ARE	AAACCA	1080	6	1086	Zea mays	cis-acting regulatory element essential for the anaerobic induction
BnaMYB34	CGTCA-motif	CGTCA	96	5	101	Hordeum vulgare	cis-acting regulatory element involved in the MeJA-responsiveness
BnaMYB34	TGACG-motif	TGACG	96	5	101	Hordeum vulgare	cis-acting regulatory element involved in the MeJA-responsiveness
BnaMYB34	GARE-motif	TCTGTTG	780	7	787	Brassica oleracea	gibberellin-responsive element
BnaMYB34	MYB	TAACCA	533	6	539	Arabidopsis thaliana
BnaMYB34	MYB	CAACAG	781	6	787	Arabidopsis thaliana
BnaMYB34	MYC	CATTTG	166	6	172	Arabidopsis thaliana
BnaMYB34	MYC	CAATTG	876	6	882	Arabidopsis thaliana
BnaMYB34	MYC	CAATTG	1470	6	1476	Arabidopsis thaliana
BnaMYB34	TCA	TCATCTTCAT	217	9	226	Pisum sativum
BnaMYB35	TC-rich repeats	GTTTTCTTAC	1340	10	1350	Nicotiana tabacum	cis-acting element involved in defense and stress responsiveness
BnaMYB35	TC-rich repeats	GTTTTCTTAC	1357	9	1366	Nicotiana tabacum	cis-acting element involved in defense and stress responsiveness
BnaMYB35	LTR	CCGAAA	13	6	19	Hordeum vulgare	cis-acting element involved in low-temperature responsiveness
BnaMYB35	LTR	CCGAAA	71	6	77	Hordeum vulgare	cis-acting element involved in low-temperature responsiveness
BnaMYB35	LTR	CCGAAA	262	6	268	Hordeum vulgare	cis-acting element involved in low-temperature responsiveness
BnaMYB35	ABRE	ACGTG	616	5	621	Arabidopsis thaliana	cis-acting element involved in the abscisic acid responsiveness
BnaMYB35	ABRE	ACGTG	702	5	707	Arabidopsis thaliana	cis-acting element involved in the abscisic acid responsiveness
BnaMYB35	ARE	AAACCA	172	6	178	Zea mays	cis-acting regulatory element essential for the anaerobic induction
BnaMYB35	ARE	AAACCA	1338	6	1344	Zea mays	cis-acting regulatory element essential for the anaerobic induction
BnaMYB35	CGTCA-motif	CGTCA	44	5	49	Hordeum vulgare	cis-acting regulatory element involved in the MeJA-responsiveness
BnaMYB35	CGTCA-motif	CGTCA	950	5	955	Hordeum vulgare	cis-acting regulatory element involved in the MeJA-responsiveness
BnaMYB35	TGACG-motif	TGACG	44	5	49	Hordeum vulgare	cis-acting regulatory element involved in the MeJA-responsiveness
BnaMYB35	TGACG-motif	TGACG	950	5	955	Hordeum vulgare	cis-acting regulatory element involved in the MeJA-responsiveness
BnaMYB35	P-box	CCTTTTG	781	7	788	Oryza sativa	gibberellin-responsive element
BnaMYB35	MYB	CAACCA	722	6	728	Arabidopsis thaliana
BnaMYB35	MYB	TAACCA	1150	6	1156	Arabidopsis thaliana
BnaMYB35	MYC	CATTTG	864	6	870	Arabidopsis thaliana
BnaMYB35	Myc	TCTCTTA	1489	7	1496	Arabidopsis thaliana
