# Supplementary material for: Identification and Phylogenetic Analysis of the R2R3-MYB Subfamily in Brassica napus
Source: Plants (Basel). 2023 Feb 16;12(4):886. doi: 10.3390/plants12040886 (PMC9962269; doi:10.3390/plants12040886)
Supplement: Supplementary file 1 [file plants-12-00886-s001.zip › plants-2182704-supplementary/Table S6.xlsx]

## Sheet: Sheet1
Table S6. Absolute gene expression values in thirty-five BnaMYB
gene	cotyledon	root	stem	sepal	petal	bud	leaf_10d	silique_10d	seed_10d
BnaMYB1	0	0	0.0714	10.9284	0.2991	0	0	0	0.0545
BnaMYB2	0.7925	0	0.0275	0	0	0.0257	0.0267	0.061	0
BnaMYB3	2.3829	6.8252	18.9532	0.5248	0.7018	0	0.5332	8.8022	0.2193
BnaMYB4	0.8056	1.5384	0.3023	0.5568	0.1509	0	0.0233	0.2379	0.1717
BnaMYB5	2.9689	14.2835	34.9811	0.5582	0.3952	0	0.3934	18.5724	0.208
BnaMYB6	3.2057	0.0392	0	0	0	0.0291	0.0293	0.0852	0
BnaMYB7	1.1149	0.498	1.0068	0.1053	0.0443	0	0.1107	0.2922	0
BnaMYB8	5.7792	0	0	0.3534	0	0	0	0	0
BnaMYB9	0	0	0	6.9391	0.0774	0.1542	0	0.022	0
BnaMYB10	0.6844	0	0	0	0.0227	0	0.1333	0.026	0.0247
BnaMYB11	0.3535	0.6272	0.8929	0.1163	0.0867	0	0.2708	0.3769	0
BnaMYB12	4.8454	8.737	6.7492	0.0311	0.1382	0.0472	3.7065	1.9218	42.4708
BnaMYB13	2.6197	0	0	1.0907	0	43.042	0.0555	0	0
BnaMYB14	4.9728	5.7899	3.7759	0.871	0.4754	0.3934	0.125	1.0353	0.2994
BnaMYB15	10.7553	27.2325	34.522	1.9571	0.8687	1.0435	1.9606	28.4883	1.6099
BnaMYB16	1.5801	34.4928	27.6275	0.4758	0.0996	0	0.4194	5.7554	0.0663
BnaMYB17	0.3365	23.1666	30.4224	0.0164	0.0402	0.0205	0.0289	11.0859	0
BnaMYB18	0.8114	63.2999	78.3406	0.1067	0.2307	0	0	10.4844	0
BnaMYB19	1.1461	6.281	24.1041	0.3492	0.5321	0	0.4275	6.1592	0.8002
BnaMYB20	8.5135	0.0374	0.122	0.0625	0	0	0.0198	0	0
BnaMYB21	0	0	0.1425	12.5238	0.24	0	0	0.0213	0
BnaMYB22	0.4269	0	0	0	0	0.054	0.0727	0.0261	0
BnaMYB23	1.5892	8.5447	21.6676	0.5615	0.545	0.0271	0.5033	9.0888	0
BnaMYB24	1.0167	0.2293	0	0.617	0.0412	0	0	0.0395	0
BnaMYB25	3.2851	17.1876	36.6155	0.3811	0.3034	0	0.4063	14.3201	0.4575
BnaMYB26	0.6399	0.2756	0.4092	0.0739	0.0556	0	0	0.3229	0
BnaMYB27	7.3549	33.8952	29.9843	0.0226	0.0671	0.0668	6.4834	6.4657	34.5398
BnaMYB28	0.0332	0.1521	0.7584	1.115	0	0.0399	0	0.2978	0
BnaMYB29	1.1559	0	0.0688	0	0	0	0.126	0.1235	0.0824
BnaMYB30	0.5279	0.386	0.9867	0.0751	0.0784	0	0.018	0.0458	0
BnaMYB31	5.5516	2.7229	2.3184	0.937	0.898	0.13	0.0849	2.1487	0.0467
BnaMYB32	1.2123	0	0	0.0378	0	0	0	0	0
BnaMYB33	9.2665	47.5395	67.9667	1.9003	1.0362	8.5525	3.3352	43.0732	1.4905
BnaMYB34	1.6252	7.4759	20.3084	0.3219	0.2042	0.0679	0.2743	0.2239	0
BnaMYB35	2.4645	9.9074	35.5896	0.4914	0.4082	0	0.9062	10.5356	0.2197
