# Supplementary material for: Identification and Phylogenetic Analysis of the R2R3-MYB Subfamily in Brassica napus
Source: Plants (Basel). 2023 Feb 16;12(4):886. doi: 10.3390/plants12040886 (PMC9962269; doi:10.3390/plants12040886)
Supplement: Supplementary file 1 [file plants-12-00886-s001.zip › plants-2182704-supplementary/Table S7.xlsx]

## Sheet: Sheet1
Table S7. Primers used for gene expression analysis.
Gene	Forword Primer (5’ to 3’)	Reverse Primer (5’ to 3’)
BnMYB3	TGACGGAGTTGGATGTGTCG	AGGTGGTCTCAGATTGCAGC
BnMYB5	TCAAGCGTGGTGCTTTCTCT	TTGATCTCGTTGTCCGTCCG
BnMYB7	CCGTTGGCGTTGAACACATT	CACCCGTGGTTAGTGGTCTG
BnMYB11	TAGTGGGGAACACCATGCAC	TCGGATCAAGAACTGCGCTT
BnMYB19	ACACATGTTCAGCCACTCGT	AGAGTTCCCCTTGTAGCCCT
BnMYB23	GACGAGGTTGGATGTATC	TCAGATTGCAGCACGG
BnMYB25	CATGACCTCTAAGTGGTTG	CCACCCTTGTAATGACGA
BnMYB26	CCCATTGACGTTGAACAC	CACCATGGGTATGGACTC
BnMYB30	AATAGCCACTCGGCTTCCAG	TTGAGTTGCCTCCCATGTCC
BnMYB35	AAGGATGCTGGAGTGATG	GAGATCCTCTTCTTGAGG
